# Supplementary material for: HSDL2 Suppresses Epileptic Seizures Through Phosphorylation‐Dependent Modulation of the PSD95‐NMDAR Signaling Axis
Source: CNS Neurosci Ther. 2026 Mar 9;32(3):e70826. doi: 10.1002/cns.70826 (PMC12971609; doi:10.1002/cns.70826)
Supplement: Supplementary file 1 — Figure S1: Distribution of HSDL2 in control mouse brain tissues' immunofluorescence. HSDL2 (green), DAPI (blue). Figure S2: Distribution and localization of HSDL2 in KA mice brain tissues. Figure S3: Quantitative Fluorescence Analysis of HSDL2 in Brain Sections of KA Mice and control Mice. Figure S4. Immunofluorescence staining of enhanced green fluorescent protein (eGFP) in the hippocampus following transfection with AAV‐eGFP‐adHSDL2 (overexpression) or AAV‐eGFP‐siHSDL2 (knockdown). Figure S5: Co‐immunoprecipitation (Co‐IP) assays confirming physical interactions between HSDL2 and GluA1and GluA2 subunits. Table S1: Antibody details. Table S2: Sequences of qPCR primers. Table S3: Clinical characteristics of TLE patients and TBI patients. [file CNS-32-e70826-s001.zip]

Archive with 3 entries (3 files):
- cns70826-sup-0003-TableS5@Supplementary Table. 5.xlsx
- cns70826-sup-0001-FigureS1-S5-TableS1-S3@Supplementary information.docx
- cns70826-sup-0002-TableS4@Supplementary Table. 4.xlsx
