# Supplementary material for: HSDL2 Suppresses Epileptic Seizures Through Phosphorylation‐Dependent Modulation of the PSD95‐NMDAR Signaling Axis
Source: CNS Neurosci Ther. 2026 Mar 9;32(3):e70826. doi: 10.1002/cns.70826 (PMC12971609; doi:10.1002/cns.70826)
Supplement: Supplementary file 1 — Figure S1: Distribution of HSDL2 in control mouse brain tissues' immunofluorescence. HSDL2 (green), DAPI (blue). Figure S2: Distribution and localization of HSDL2 in KA mice brain tissues. Figure S3: Quantitative Fluorescence Analysis of HSDL2 in Brain Sections of KA Mice and control Mice. Figure S4. Immunofluorescence staining of enhanced green fluorescent protein (eGFP) in the hippocampus following transfection with AAV‐eGFP‐adHSDL2 (overexpression) or AAV‐eGFP‐siHSDL2 (knockdown). Figure S5: Co‐immunoprecipitation (Co‐IP) assays confirming physical interactions between HSDL2 and GluA1and GluA2 subunits. Table S1: Antibody details. Table S2: Sequences of qPCR primers. Table S3: Clinical characteristics of TLE patients and TBI patients. [file CNS-32-e70826-s001.zip › cns70826-sup-0003-TableS5@Supplementary Table. 5.xlsx]

## Sheet: Sheet 1
ESI-MS:KEGG pathway
ONTOLOGY	ID	Description	GeneRatio	BgRatio	pvalue	p.adjust	qvalue	geneID	Count
KEGG	mmu03010	Ribosome	55/407	179/9000	1.2199e-31	3.24493e-29	2.2857e-29	Rpl4/Rpl6/Rpl3/Rps4x/Rps3a1/Rps2/Rps8/Rpl7/Rpl15/Rps9/Rpl7a/Rps11/Rpl10a/Rplp0/Rpl13/Rps3/Rps25/Rps6/Rps18/Rpl14/Rpl8/Rpl17/Rpl12/Rps13/Rpl18a/Rps23/Rpl10/Rpl26/Rpl11/Rpl18/Rpl19/Rps20/Rps16/Rplp2/Rpl27/Rps15a/Rpl27a/Rpl21/Rpl28/Rpl30/Rpl24/Rpl23a/Rps19/Rpl32/Rpl23/Rps24/Rps7/Fau/Rpl31/Rpl34/Rpl35a/Rpl22/Rpl35/Rpl29/Rpl36	55
KEGG	mmu05171	Coronavirus disease - COVID-19	61/407	248/9000	4.76324e-29	6.33512e-27	4.46241e-27	Rpl4/Prkcg/C1qa/C1qc/Rpl6/Rpl3/Rps4x/Rps3a1/Rps2/Rps8/Rpl7/Rpl15/Rps9/Rpl7a/Rps11/Rpl10a/Rplp0/Rpl13/Rps3/Rps25/Rps6/Rps18/Rpl14/Rpl8/Rpl17/Rpl12/Mapk1/Rps13/Rpl18a/Rps23/Rpl10/Rpl26/Rpl11/Rpl18/Rpl19/Rps20/Rps16/Rplp2/Rpl27/Rps15a/Rpl27a/Rpl21/Rpl28/Rpl30/Rpl24/Rpl23a/Rps19/Rpl32/Rpl23/Prkcb/Rps24/Rps7/Fau/Rpl31/Rpl34/Rpl35a/Rpl22/Rpl35/Rpl29/Rpl36/Plcg2	61
KEGG	mmu05022	Pathways of neurodegeneration - multiple diseases	69/407	471/9000	6.70736e-19	5.94719e-17	4.18916e-17	Sptbn2/Tubb4b/Tubb2b/Camk2b/Tubb4a/Tubb5/Camk2a/Grin2a/Tuba1a/Tuba4a/Dlg4/Tubb3/Grin1/Grin2b/Kif5c/Nos1/Ctnnb1/Camk2g/Camk2d/Nefl/Nefh/Slc25a4/Ppp3ca/Vdac1/Slc25a5/Prkcg/Vdac3/Mapt/Calm1/Hspa5/Vdac2/Ppp3cb/Ubc/Mapk1/Uqcrc1/Uqcrc2/Sdha/Klc2/Cox4i1/Rac1/Uqcrfs1/Cyc1/Prkcb/Apc/Atp5pb/Sdhb/Uqcrq/Prnp/Cdk5/Cox6c/Ndufa4/Cox7a2/Gsk3b/Csnk2b/Csnk2a1/Cox5a/Actr10/Septin5/Atp2a3/COX2/Grm5/Dctn1/Csnk1e/Dctn…	69
KEGG	mmu04530	Tight junction	39/407	167/9000	5.96458e-18	3.96645e-16	2.79394e-16	Myh10/Myh9/Actn1/Actn4/Myh14/Actb/Myh11/Tuba1a/Tuba4a/Synpo/Dlg2/Actr3/Tjp1/Dlg3/Arpc1a/Cttn/Arpc2/Myl12b/Actr2/Ppp2r1a/Myl6/Actr3b/Dlg1/Arhgef2/Arpc4/Arpc3/Arpc5l/Arpc5/Myl6b/Tjp2/Ppp2r2a/Nedd4l/Rac1/Ppp2ca/Rapgef2/Amot/Prkacb/Hspa4/Pard6g	39
KEGG	mmu05020	Prion disease	46/407	268/9000	1.99682e-15	1.06231e-13	7.48283e-14	Tubb4b/Tubb2b/Tubb4a/Tubb5/Grin2a/Tuba1a/Tuba4a/Tubb3/Hspa8/Grin1/Grin2b/Kif5c/Slc25a4/Ppp3ca/Vdac1/Slc25a5/C1qa/C1qc/Vdac3/Hspa5/Vdac2/Ppp3cb/Mapk1/Uqcrc1/Uqcrc2/Sdha/Klc2/Cox4i1/Rac1/Uqcrfs1/Cyc1/Atp5pb/Sdhb/Uqcrq/Prnp/Cox6c/Ndufa4/Cox7a2/Gsk3b/Csnk2b/Csnk2a1/Cox5a/COX2/Prkacb/Csnk2a2/Ndufs1	46
KEGG	mmu04810	Regulation of actin cytoskeleton	38/407	220/9000	5.28343e-13	2.34232e-11	1.64991e-11	Myh10/Myh9/Actn1/Actn4/Myh14/Actb/Myh11/Ppp1r12a/Ppp1cb/Ppp1cc/Ppp1ca/Actr3/Arpc1a/Arpc2/Myl12b/Baiap2/Actr2/Ppp1r12b/Cyfip2/Actr3b/Arpc4/Arpc3/Gsn/Cfl1/Arpc5l/Arpc5/Wasf1/Nckap1/Mapk1/Cfl2/Ppp1r12c/Rac1/Apc/Pfn2/Vcl/Pak5/Limk1/Fgf16	38
KEGG	mmu05010	Alzheimer disease	51/407	383/9000	1.88157e-12	7.14998e-11	5.03639e-11	Tubb4b/Tubb2b/Tubb4a/Tubb5/Grin2a/Tuba1a/Tuba4a/Tubb3/Grin1/Gapdh/Grin2b/Kif5c/Nos1/Ctnnb1/Slc25a4/Ppp3ca/Vdac1/Slc25a5/Vdac3/Mapt/Calm1/Vdac2/Ppp3cb/Mapk1/Uqcrc1/Uqcrc2/Sdha/Klc2/Cox4i1/Uqcrfs1/Cyc1/Apc/Atp5pb/Sdhb/Uqcrq/Cdk5/Cox6c/Ndufa4/Cox7a2/Gsk3b/Csnk2b/Rtn3/Csnk2a1/Cox5a/Atp2a3/COX2/Grm5/Csnk1e/Csnk2a2/Ndufs1/Slc39a8	51
KEGG	mmu05132	Salmonella infection	40/407	253/9000	2.42326e-12	8.05734e-11	5.67553e-11	Actb/Myo6/Tubb4b/Tubb2b/Tubb4a/Tubb5/Tuba1a/Tuba4a/Tubb3/Actr3/Gapdh/Kif5c/Arpc1a/Arpc2/Ctnnb1/Myl12b/Actr2/Cyfip2/Actr3b/Arpc4/Arpc3/Arpc5l/Arpc5/Rps3/Nckap1/Mapk1/Anxa2/Klc2/Dynll2/Rac1/Hsp90ab1/Pfn2/Abi1/Actr10/Dync1h1/Rab5c/Dctn1/Dctn3/Actr1a/Naip6	40
KEGG	mmu05016	Huntington disease	44/407	302/9000	3.28599e-12	9.71192e-11	6.84101e-11	Tubb4b/Tubb2b/Tubb4a/Tubb5/Ap2b1/Tuba1a/Tuba4a/Dlg4/Tubb3/Ap2a2/Grin1/Grin2b/Kif5c/Ap2a1/Slc1a2/Slc25a4/Vdac1/Slc25a5/Ap2m1/Vdac3/Vdac2/Uqcrc1/Uqcrc2/Slc1a3/Sdha/Klc2/Cox4i1/Uqcrfs1/Cyc1/Atp5pb/Sdhb/Uqcrq/Cox6c/Ndufa4/Cox7a2/Cox5a/Actr10/COX2/Grm5/Ap2s1/Dctn1/Dctn3/Actr1a/Ndufs1	44
KEGG	mmu05014	Amyotrophic lateral sclerosis	49/407	369/9000	5.93268e-12	1.57809e-10	1.1116e-10	Actb/Tubb4b/Tubb2b/Tubb4a/Tubb5/Grin2a/Tuba1a/Tuba4a/Tubb3/Grin1/Grin2b/Kif5c/Nos1/Nefl/Slc1a2/Nefh/Ppp3ca/Vdac1/Hnrnpa3/Hspa5/Ppp3cb/Matr3/Uqcrc1/Uqcrc2/Hnrnpa2b1/Sdha/Klc2/Cox4i1/Rac1/Uqcrfs1/Cyc1/Pfn2/Atp5pb/Sdhb/Uqcrq/Cox6c/Srsf7/Ndufa4/Cox7a2/Cox5a/Actr10/COX2/Dctn1/Srsf3/Dctn3/Actr1a/Map1lc3a/Ndufs1/Vapb	49
KEGG	mmu05012	Parkinson disease	40/407	264/9000	9.72194e-12	2.35094e-10	1.65599e-10	Tubb4b/Tubb2b/Camk2b/Tubb4a/Tubb5/Camk2a/Tuba1a/Tuba4a/Tubb3/Kif5c/Camk2g/Camk2d/Slc25a4/Vdac1/Slc25a5/Vdac3/Mapt/Calm1/Hspa5/Vdac2/Ubc/Uqcrc1/Uqcrc2/Sdha/Klc2/Cox4i1/Uqcrfs1/Cyc1/Atp5pb/Sdhb/Uqcrq/Cox6c/Ndufa4/Cox7a2/Cox5a/Septin5/COX2/Prkacb/Ndufs1/Slc39a8	40
KEGG	mmu05415	Diabetic cardiomyopathy	34/407	211/9000	6.8706e-11	1.52298e-09	1.07278e-09	Camk2b/Camk2a/Ppp1cb/Ppp1cc/Ppp1ca/Gapdh/Camk2g/Camk2d/Slc25a4/Vdac1/Slc25a5/Prkcg/Vdac3/Vdac2/Uqcrc1/Uqcrc2/Sdha/Cox4i1/Rac1/Uqcrfs1/Cyc1/Prkcb/Atp5pb/Sdhb/Uqcrq/Cox6c/Ndufa4/Cox7a2/Gsk3b/Cox5a/Atp2a3/COX2/Ndufs1/Tbc1d4	34
KEGG	mmu05100	Bacterial invasion of epithelial cells	20/407	76/9000	8.47777e-11	1.73468e-09	1.2219e-09	Actb/Ctnna2/Actr3/Arpc1a/Cttn/Arpc2/Ctnnb1/Actr2/Actr3b/Arpc4/Arpc3/Ctnna1/Arpc5l/Arpc5/Wasf1/Dnm1/Rac1/Septin11/Septin3/Vcl	20
KEGG	mmu04666	Fc gamma R-mediated phagocytosis	22/407	93/9000	9.29961e-11	1.76693e-09	1.24461e-09	Actr3/Arpc1a/Arpc2/Actr2/Prkcg/Actr3b/Arpc4/Arpc3/Gsn/Cfl1/Arpc5l/Arpc5/Wasf1/Mapk1/Cfl2/Rac1/Prkcb/Amph/Asap2/Plcg2/Limk1/Plpp3	22
KEGG	mmu04720	Long-term potentiation	18/407	67/9000	5.23008e-10	9.27468e-09	6.53302e-09	Camk2b/Camk2a/Grin2a/Ppp1cb/Ppp1cc/Grin1/Ppp1ca/Grin2b/Camk2g/Camk2d/Ppp3ca/Prkcg/Calm1/Ppp3cb/Mapk1/Prkcb/Grm5/Prkacb	18
KEGG	mmu04724	Glutamatergic synapse	22/407	113/9000	4.87852e-09	8.11053e-08	5.713e-08	Grin2a/Dlg4/Grin1/Grin2b/Homer1/Shank2/Shank1/Slc1a2/Ppp3ca/Prkcg/Glul/Shank3/Dlgap1/Gnb1/Ppp3cb/Gnb2/Homer2/Mapk1/Slc1a3/Prkcb/Grm5/Prkacb	22
KEGG	mmu04260	Cardiac muscle contraction	19/407	87/9000	7.61712e-09	1.19186e-07	8.39534e-08	Atp1a3/Tpm3/Tpm1/Atp1a2/Atp1a1/Uqcrc1/Uqcrc2/Tpm4/Cox4i1/Uqcrfs1/Cyc1/Atp1b1/Uqcrq/Cox6c/Cox7a2/Cox5a/Atp2a3/COX2/Cacna2d1	19
KEGG	mmu04520	Adherens junction	17/407	71/9000	1.08353e-08	1.60122e-07	1.12789e-07	Actn1/Actn4/Actb/Ctnna2/Tjp1/Sorbs1/Lmo7/Ctnnb1/Baiap2/Ctnna1/Wasf1/Mapk1/Rac1/Csnk2b/Csnk2a1/Vcl/Csnk2a2	17
KEGG	mmu04261	Adrenergic signaling in cardiomyocytes	25/407	152/9000	1.62128e-08	2.26979e-07	1.59882e-07	Camk2b/Camk2a/Ppp1cb/Ppp1cc/Ppp1ca/Atp1a3/Tpm3/Camk2g/Tpm1/Atp1a2/Camk2d/Ppp2r1a/Atp1a1/Calm1/Rapgef4/Mapk1/Atp2b1/Ppp2r2a/Tpm4/Atp1b1/Ppp2ca/Atp2a3/Prkacb/Cacna2d1/Ppp2r5e	25
KEGG	mmu04728	Dopaminergic synapse	23/407	135/9000	3.11625e-08	4.14461e-07	2.91943e-07	Camk2b/Camk2a/Grin2a/Ppp1cb/Ppp1cc/Ppp1ca/Grin2b/Kif5c/Camk2g/Camk2d/Ppp2r1a/Ppp3ca/Prkcg/Calm1/Gnb1/Ppp3cb/Gnb2/Ppp2r2a/Prkcb/Ppp2ca/Gsk3b/Prkacb/Ppp2r5e	23
KEGG	mmu04721	Synaptic vesicle cycle	17/407	77/9000	3.99417e-08	5.05928e-07	3.56372e-07	Ap2b1/Ap2a2/Ap2a1/Slc1a2/Nsf/Ap2m1/Rims1/Atp6v1a/Slc1a3/Dnm1/Vamp2/Atp6v1e1/Stx1b/Slc6a1/Unc13a/Ap2s1/Unc13b	17
KEGG	mmu05031	Amphetamine addiction	16/407	69/9000	4.81087e-08	5.81678e-07	4.0973e-07	Camk2b/Camk2a/Grin2a/Ppp1cb/Ppp1cc/Grin1/Ppp1ca/Grin2b/Camk2g/Camk2d/Ppp3ca/Prkcg/Calm1/Ppp3cb/Prkcb/Prkacb	16
KEGG	mmu04390	Hippo signaling pathway	24/407	157/9000	1.33475e-07	1.54367e-06	1.08735e-06	Actb/Ctnna2/Dlg4/Ppp1cb/Ppp1cc/Ppp1ca/Dlg2/Dlg3/Ctnnb1/Ppp2r1a/Ywhaz/Ywhab/Ywhag/Dlg1/Ywhae/Ctnna1/Ywhah/Ppp2r2a/Apc/Ppp2ca/Gsk3b/Amot/Csnk1e/Pard6g	24
KEGG	mmu04144	Endocytosis	33/407	272/9000	1.88082e-07	2.08457e-06	1.46836e-06	Capzb/Ap2b1/Capza2/Ap2a2/Hspa8/Actr3/Kif5c/Ap2a1/Arpc1a/Arpc2/Agap2/Actr2/Ap2m1/Actr3b/Iqsec1/Capza1/Arpc4/Iqsec2/Arpc3/Arpc5l/Arpc5/Agap1/Nedd4l/Dnm1/Agap3/Arf4/Vps35/Amph/Psd3/Rab5c/Ap2s1/Asap2/Pard6g	33
KEGG	mmu04961	Endocrine and other factor-regulated calcium reabsorption	14/407	61/9000	3.84513e-07	4.09122e-06	2.88182e-06	Ap2b1/Ap2a2/Atp1a3/Ap2a1/Atp1a2/Atp1a1/Ap2m1/Prkcg/Atp2b1/Dnm1/Prkcb/Atp1b1/Ap2s1/Prkacb	14
KEGG	mmu04114	Oocyte meiosis	20/407	121/9000	4.16968e-07	4.2659e-06	3.00487e-06	Camk2b/Camk2a/Ppp1cb/Ppp1cc/Ppp1ca/Camk2g/Camk2d/Ppp2r1a/Ywhaz/Ppp3ca/Ywhab/Ywhag/Ywhae/Calm1/Ywhah/Ppp3cb/Mapk1/Ppp2ca/Prkacb/Ppp2r5e	20
KEGG	mmu00020	Citrate cycle (TCA cycle)	10/407	32/9000	8.44413e-07	8.31903e-06	5.85987e-06	Idh3g/Idh3b/Idh1/Sdha/Aco2/Sdhb/Dlst/Suclg1/Dlat/Pcx	10
KEGG	mmu04921	Oxytocin signaling pathway	22/407	153/9000	1.30954e-06	1.24407e-05	8.76312e-06	Actb/Camk2b/Camk2a/Ppp1r12a/Ppp1cb/Ppp1cc/Ppp1ca/Camk2g/Camk2d/Ppp1r12b/Myl6/Ppp3ca/Prkcg/Calm1/Myl6b/Ppp3cb/Mapk1/Ppp1r12c/Prkcb/Eef2/Prkacb/Cacna2d1	22
KEGG	mmu04540	Gap junction	15/407	86/9000	5.97356e-06	5.4792e-05	3.85951e-05	Tubb4b/Tubb2b/Tubb4a/Tubb5/Tuba1a/Tuba4a/Tubb3/Tjp1/Gja1/Prkcg/Mapk1/Grb2/Prkcb/Grm5/Prkacb	15
KEGG	mmu04713	Circadian entrainment	16/407	98/9000	7.12779e-06	6.31998e-05	4.45175e-05	Camk2b/Camk2a/Grin2a/Grin1/Grin2b/Nos1/Camk2g/Camk2d/Prkcg/Calm1/Gnb1/Gnb2/Mapk1/Prkcb/Nos1ap/Prkacb	16
KEGG	mmu04020	Calcium signaling pathway	27/407	240/9000	1.05793e-05	9.07775e-05	6.3943e-05	Camk2b/Camk2a/Grin2a/Itpka/Grin1/Nos1/Camk2g/Camk2d/Slc25a4/Ppp3ca/Vdac1/Slc25a5/Prkcg/Vdac3/Calm1/Vdac2/Ppp3cb/Atp2b1/Ptk2b/Prkcb/Atp2a3/Grm5/Prkacb/Cacna1e/Plcg2/Fgf16/Ednrb	27
KEGG	mmu05205	Proteoglycans in cancer	24/407	205/9000	1.69133e-05	0.000140592	9.9032e-05	Ank2/Actb/Camk2b/Ank3/Camk2a/Ppp1r12a/Ppp1cb/Ppp1cc/Ppp1ca/Cttn/Ctnnb1/Camk2g/Camk2d/Ppp1r12b/Ddx5/Prkcg/Rps6/Mapk1/Grb2/Ppp1r12c/Rac1/Prkcb/Prkacb/Plcg2	24
KEGG	mmu04270	Vascular smooth muscle contraction	19/407	144/9000	2.43977e-05	0.00019666	0.000138526	Myh10/Myh9/Myh14/Myh11/Ppp1r12a/Ppp1cb/Ppp1cc/Ppp1ca/Ppp1r12b/Myl6/Prkcg/Arhgef11/Calm1/Cald1/Myl6b/Mapk1/Ppp1r12c/Prkcb/Prkacb	19
KEGG	mmu04971	Gastric acid secretion	13/407	75/9000	2.67587e-05	0.000205423	0.000144699	Actb/Camk2b/Camk2a/Atp1a3/Camk2g/Atp1a2/Camk2d/Atp1a1/Prkcg/Calm1/Prkcb/Atp1b1/Prkacb	13
KEGG	mmu04911	Insulin secretion	14/407	86/9000	2.75503e-05	0.000205423	0.000144699	Pclo/Camk2b/Camk2a/Atp1a3/Camk2g/Atp1a2/Camk2d/Atp1a1/Prkcg/Rapgef4/Vamp2/Prkcb/Atp1b1/Prkacb	14
KEGG	mmu04310	Wnt signaling pathway	21/407	171/9000	2.78016e-05	0.000205423	0.000144699	Camk2b/Camk2a/Ctnnb1/Camk2g/Camk2d/Ppp3ca/Prkcg/Ctnnd2/Ppp3cb/Prickle2/Tbl1xr1/Rac1/Prkcb/Apc/Gsk3b/Csnk2b/Csnk2a1/Ctbp1/Csnk1e/Prkacb/Csnk2a2	21
KEGG	mmu00190	Oxidative phosphorylation	18/407	135/9000	3.45615e-05	0.000248469	0.00017502	Uqcrc1/Uqcrc2/Atp6v1a/Sdha/Cox4i1/Uqcrfs1/Cyc1/Atp6v1e1/Atp5pb/Sdhb/Uqcrq/Cox6c/Ndufa4/Cox7a2/Cox5a/COX2/Ppa1/Ndufs1	18
KEGG	mmu05412	Arrhythmogenic right ventricular cardiomyopathy	13/407	77/9000	3.5769e-05	0.000250383	0.000176368	Actb/Actn2/Ctnna2/Dsp/Jup/Ctnnb1/Gja1/Cdh2/Ctnna1/Dmd/Pkp2/Atp2a3/Cacna2d1	13
KEGG	mmu05208	Chemical carcinogenesis - reactive oxygen species	24/407	222/9000	6.27609e-05	0.000428062	0.000301523	Slc25a4/Vdac1/Slc25a5/Vdac3/Vdac2/Mapk1/Grb2/Uqcrc1/Uqcrc2/Sdha/Cox4i1/Rac1/Uqcrfs1/Cyc1/Atp5pb/Mgst3/Sdhb/Uqcrq/Cox6c/Ndufa4/Cox7a2/Cox5a/COX2/Ndufs1	24
KEGG	mmu04360	Axon guidance	21/407	181/9000	6.49959e-05	0.000432223	0.000304455	Camk2b/Ablim2/Camk2a/Dpysl2/Camk2g/Myl12b/Ablim1/Camk2d/Ppp3ca/Cfl1/Ppp3cb/Ablim3/Mapk1/Cfl2/Rac1/Cdk5/Gsk3b/Pak5/Plcg2/Limk1/Pard6g	21
KEGG	mmu04919	Thyroid hormone signaling pathway	16/407	120/9000	9.36923e-05	0.000607858	0.00042817	Actb/Atp1a3/Ctnnb1/Atp1a2/Atp1a1/Prkcg/Mapk1/Prkcb/Atp1b1/Gsk3b/Pfkm/Hdac3/Atp2a3/Prkacb/Tbc1d4/Plcg2	16
KEGG	mmu04022	cGMP-PKG signaling pathway	20/407	173/9000	0.000101738	0.000640794	0.000451371	Ppp1r12a/Ppp1cb/Ppp1cc/Ppp1ca/Atp1a3/Atp1a2/Atp1a1/Slc25a4/Ppp3ca/Vdac1/Slc25a5/Vdac3/Calm1/Vdac2/Ppp3cb/Mapk1/Atp2b1/Atp1b1/Atp2a3/Ednrb	20
KEGG	mmu01200	Carbon metabolism	16/407	121/9000	0.000103587	0.000640794	0.000451371	Gapdh/Eno1/Hk1/Tpi1/Idh3g/Idh3b/Idh1/Sdha/Aco2/Sdhb/Dlst/Suclg1/Pfkm/Prps1l3/Dlat/Pcx	16
KEGG	mmu01230	Biosynthesis of amino acids	12/407	79/9000	0.000203276	0.00122515	0.000862985	Gapdh/Eno1/Glul/Tpi1/Ass1/Idh3g/Idh3b/Idh1/Aco2/Pfkm/Prps1l3/Pcx	12
KEGG	mmu03015	mRNA surveillance pathway	14/407	103/9000	0.000207262	0.00122515	0.000862985	Ppp1cb/Ppp1cc/Ppp1ca/Ppp2r1a/Pabpc1/Ppp2r2a/Upf1/Cpsf7/Nudt21/Ppp2ca/Eif4a3l1/Ppp2r5e/Srrm1/Rnmt	14
KEGG	mmu04960	Aldosterone-regulated sodium reabsorption	8/407	38/9000	0.000241339	0.00139557	0.00098303	Atp1a3/Atp1a2/Atp1a1/Prkcg/Mapk1/Nedd4l/Prkcb/Atp1b1	8
KEGG	mmu04670	Leukocyte transendothelial migration	15/407	118/9000	0.000263957	0.00149388	0.00105228	Actn1/Actn4/Actb/Ctnna2/Ctnnb1/Myl12b/Prkcg/Ctnna1/Rapgef4/Thy1/Ptk2b/Rac1/Prkcb/Vcl/Plcg2	15
KEGG	mmu05135	Yersinia infection	16/407	135/9000	0.000374194	0.00207366	0.00146067	Actb/Actr3/Arpc1a/Arpc2/Baiap2/Actr2/Actr3b/Arpc4/Arpc3/Arpc5l/Arpc5/Mapk1/Ptk2b/Rac1/Gsk3b/Limk1	16
KEGG	mmu04024	cAMP signaling pathway	22/407	220/9000	0.000386564	0.00209849	0.00147816	Camk2b/Camk2a/Grin2a/Ppp1r12a/Ppp1cb/Ppp1cc/Grin1/Ppp1ca/Grin2b/Atp1a3/Camk2g/Atp1a2/Camk2d/Atp1a1/Calm1/Rapgef4/Mapk1/Atp2b1/Rac1/Atp1b1/Atp2a3/Prkacb	22
KEGG	mmu04970	Salivary secretion	12/407	85/9000	0.000408835	0.002175	0.00153206	Atp1a3/Nos1/Atp1a2/Atp1a1/Prkcg/Calm1/Atp2b1/Vamp2/Prkcb/Atp1b1/Prkacb/Amy1	12
KEGG	mmu04972	Pancreatic secretion	14/407	114/9000	0.000599109	0.00312477	0.00220106	Atp1a3/Atp1a2/Atp1a1/Prkcg/Atp2b1/Try10/Prss1/Rac1/Prkcb/Atp1b1/Try5/Rab3d/Atp2a3/Amy1	14
KEGG	mmu04925	Aldosterone synthesis and secretion	13/407	102/9000	0.000652884	0.00333976	0.0023525	Camk2b/Camk2a/Atp1a3/Camk2g/Atp1a2/Camk2d/Atp1a1/Prkcg/Calm1/Atp2b1/Prkcb/Atp1b1/Prkacb	13
KEGG	mmu04012	ErbB signaling pathway	11/407	84/9000	0.00133622	0.00670633	0.00472389	Camk2b/Camk2a/Camk2g/Camk2d/Prkcg/Mapk1/Grb2/Prkcb/Gsk3b/Pak5/Plcg2	11
KEGG	mmu05214	Glioma	10/407	74/9000	0.00172071	0.00845517	0.00595576	Camk2b/Camk2a/Camk2g/Camk2d/Prkcg/Calm1/Mapk1/Grb2/Prkcb/Plcg2	10
KEGG	mmu04916	Melanogenesis	12/407	100/9000	0.00177321	0.00845517	0.00595576	Camk2b/Camk2a/Ctnnb1/Camk2g/Camk2d/Prkcg/Calm1/Mapk1/Prkcb/Gsk3b/Prkacb/Ednrb	12
KEGG	mmu04932	Non-alcoholic fatty liver disease	16/407	156/9000	0.00180902	0.00845517	0.00595576	Uqcrc1/Uqcrc2/Sdha/Cox4i1/Rac1/Uqcrfs1/Cyc1/Sdhb/Uqcrq/Cox6c/Ndufa4/Cox7a2/Gsk3b/Cox5a/COX2/Ndufs1	16
KEGG	mmu04510	Focal adhesion	19/407	201/9000	0.00185138	0.00845517	0.00595576	Actn1/Actn4/Actb/Ppp1r12a/Ppp1cb/Ppp1cc/Ppp1ca/Ctnnb1/Myl12b/Ppp1r12b/Prkcg/Mapk1/Grb2/Ppp1r12c/Rac1/Prkcb/Gsk3b/Vcl/Pak5	19
KEGG	mmu04066	HIF-1 signaling pathway	13/407	114/9000	0.00185324	0.00845517	0.00595576	Camk2b/Camk2a/Gapdh/Camk2g/Camk2d/Eno1/Hk1/Prkcg/Rps6/Mapk1/Prkcb/Pfkm/Plcg2	13
KEGG	mmu04216	Ferroptosis	7/407	40/9000	0.0018754	0.00845517	0.00595576	Vdac3/Vdac2/Pcbp1/Pcbp2/Prnp/Map1lc3a/Slc39a8	7
KEGG	mmu04727	GABAergic synapse	11/407	89/9000	0.00214701	0.00951842	0.0067047	Nsf/Prkcg/Glul/Gnb1/Gnb2/Gphn/Prkcb/Gabarapl2/Slc6a1/Slc12a5/Prkacb	11
KEGG	mmu04962	Vasopressin-regulated water reabsorption	7/407	44/9000	0.0033004	0.0143919	0.0101376	Nsf/Dynll2/Vamp2/Dync1h1/Rab5c/Dctn1/Prkacb	7
KEGG	mmu05203	Viral carcinogenesis	20/407	229/9000	0.00360324	0.0154591	0.0108892	Actn1/Actn4/Ywhaz/Ddx3x/Ywhab/Ywhag/Hnrnpk/Dlg1/Ywhae/Vdac3/Gsn/Ywhah/Mapk1/H2bc3/Grb2/Rac1/Dnaja3/Hdac3/Prkacb/Hpn	20
KEGG	mmu04973	Carbohydrate digestion and absorption	7/407	48/9000	0.00543204	0.0229353	0.0161555	Atp1a3/Atp1a2/Atp1a1/Hk1/Prkcb/Atp1b1/Amy1	7
KEGG	mmu04918	Thyroid hormone synthesis	9/407	74/9000	0.00590763	0.0245536	0.0172954	Atp1a3/Atp1a2/Atp1a1/Prkcg/Hspa5/Alb/Prkcb/Atp1b1/Prkacb	9
KEGG	mmu04912	GnRH signaling pathway	10/407	90/9000	0.00722968	0.0295861	0.0208402	Camk2b/Camk2a/Camk2g/Camk2d/Calm1/Mapk1/Grb2/Ptk2b/Prkcb/Prkacb	10
KEGG	mmu04714	Thermogenesis	19/407	231/9000	0.00846402	0.0341126	0.0240286	Actb/Rps6/Grb2/Uqcrc1/Uqcrc2/Sdha/Cox4i1/Uqcrfs1/Cyc1/Atp5pb/Sdhb/Uqcrq/Cox6c/Ndufa4/Cox7a2/Cox5a/COX2/Prkacb/Ndufs1	19
KEGG	mmu01210	2-Oxocarboxylic acid metabolism	4/407	20/9000	0.0112178	0.044199	0.0311334	Idh3g/Idh3b/Idh1/Aco2	4
KEGG	mmu05017	Spinocerebellar ataxia	13/407	141/9000	0.011299	0.044199	0.0311334	Sptbn2/Grin2a/Grin1/Grin2b/Slc25a4/Vdac1/Slc25a5/Prkcg/Vdac3/Vdac2/Prkcb/Afg3l2/Atp2a3	13
KEGG	mmu04750	Inflammatory mediator regulation of TRP channels	12/407	127/9000	0.0121979	0.0465704	0.0328039	Camk2b/Camk2a/Ppp1cb/Ppp1cc/Ppp1ca/Camk2g/Camk2d/Prkcg/Calm1/Prkcb/Prkacb/Plcg2	12
KEGG	mmu04725	Cholinergic synapse	11/407	112/9000	0.0122554	0.0465704	0.0328039	Camk2b/Camk2a/Camk2g/Camk2d/Prkcg/Gnb1/Gnb2/Mapk1/Prkcb/Kcnq2/Prkacb	11
KEGG	mmu05231	Choline metabolism in cancer	10/407	98/9000	0.0128813	0.0482597	0.0339938	Prkcg/Wasf1/Mapk1/Grb2/Rac1/Dgki/Prkcb/Dgkg/Dgka/Plpp3	10
KEGG	mmu04370	VEGF signaling pathway	7/407	58/9000	0.0150978	0.0550139	0.0387514	Ppp3ca/Prkcg/Ppp3cb/Mapk1/Rac1/Prkcb/Plcg2	7
KEGG	mmu05213	Endometrial cancer	7/407	58/9000	0.0150978	0.0550139	0.0387514	Ctnna2/Ctnnb1/Ctnna1/Mapk1/Grb2/Apc/Gsk3b	7
KEGG	mmu04964	Proximal tubule bicarbonate reclamation	4/407	22/9000	0.0157747	0.0567035	0.0399415	Atp1a3/Atp1a2/Atp1a1/Atp1b1	4
KEGG	mmu04015	Rap1 signaling pathway	17/407	214/9000	0.0169693	0.0601845	0.0423935	Actb/Grin2a/Sipa1l3/Grin1/Grin2b/Ctnnb1/Prkcg/Calm1/Sipa1l2/Rapgef4/Mapk1/Rac1/Prkcb/Pfn2/Rapgef2/Pard6g/Fgf16	17
KEGG	mmu04145	Phagosome	15/407	182/9000	0.0178484	0.0623528	0.0439209	Actb/Tubb4b/Tubb2b/Tubb4a/Tubb5/Tuba1a/Tuba4a/Tubb3/Nos1/Coro1a/Atp6v1a/Rac1/Atp6v1e1/Dync1h1/Rab5c	15
KEGG	mmu04915	Estrogen signaling pathway	12/407	134/9000	0.0180495	0.0623528	0.0439209	Hspa8/Krt42/Krt16/Krt17/Krt13/Krt10/Calm1/Mapk1/Krt19/Grb2/Hsp90ab1/Prkacb	12
KEGG	mmu04014	Ras signaling pathway	18/407	235/9000	0.0199919	0.0681777	0.0480238	Syngap1/Grin2a/Grin1/Grin2b/Prkcg/Calm1/Gnb1/Gnb2/Mapk1/Grb2/Rac1/Prkcb/Rab5c/Prkacb/Pak5/Ralgapa2/Plcg2/Fgf16	18
KEGG	mmu05030	Cocaine addiction	6/407	48/9000	0.0202835	0.0682964	0.0481075	Grin2a/Dlg4/Grin1/Grin2b/Cdk5/Prkacb	6
KEGG	mmu04722	Neurotrophin signaling pathway	11/407	121/9000	0.0208298	0.0692592	0.0487857	Camk2b/Camk2a/Camk2g/Camk2d/Ywhae/Calm1/Mapk1/Grb2/Rac1/Gsk3b/Plcg2	11
KEGG	mmu04910	Insulin signaling pathway	12/407	139/9000	0.0233696	0.0767445	0.0540582	Ppp1cb/Ppp1cc/Ppp1ca/Sorbs1/Hk1/Calm1/Rps6/Mapk1/Grb2/Gsk3b/Prkacb/Prkar2a	12
KEGG	mmu04217	Necroptosis	14/407	176/9000	0.0283488	0.0919607	0.0647764	Camk2b/Camk2a/Camk2g/Camk2d/Slc25a4/Vdac1/Slc25a5/Glul/Vdac3/Vdac2/H2ac20/Pgam5/Hsp90ab1/Cyld	14
KEGG	mmu04070	Phosphatidylinositol signaling system	9/407	96/9000	0.0292149	0.0933746	0.0657723	Itpka/Prkcg/Synj1/Calm1/Dgki/Prkcb/Dgkg/Dgka/Plcg2	9
KEGG	mmu04662	B cell receptor signaling pathway	8/407	81/9000	0.0294867	0.0933746	0.0657723	Ppp3ca/Ppp3cb/Mapk1/Grb2/Rac1/Prkcb/Gsk3b/Plcg2	8
