# Supplementary material for: HSDL2 Suppresses Epileptic Seizures Through Phosphorylation‐Dependent Modulation of the PSD95‐NMDAR Signaling Axis
Source: CNS Neurosci Ther. 2026 Mar 9;32(3):e70826. doi: 10.1002/cns.70826 (PMC12971609; doi:10.1002/cns.70826)
Supplement: Supplementary file 1 — Figure S1: Distribution of HSDL2 in control mouse brain tissues' immunofluorescence. HSDL2 (green), DAPI (blue). Figure S2: Distribution and localization of HSDL2 in KA mice brain tissues. Figure S3: Quantitative Fluorescence Analysis of HSDL2 in Brain Sections of KA Mice and control Mice. Figure S4. Immunofluorescence staining of enhanced green fluorescent protein (eGFP) in the hippocampus following transfection with AAV‐eGFP‐adHSDL2 (overexpression) or AAV‐eGFP‐siHSDL2 (knockdown). Figure S5: Co‐immunoprecipitation (Co‐IP) assays confirming physical interactions between HSDL2 and GluA1and GluA2 subunits. Table S1: Antibody details. Table S2: Sequences of qPCR primers. Table S3: Clinical characteristics of TLE patients and TBI patients. [file CNS-32-e70826-s001.zip › cns70826-sup-0002-TableS4@Supplementary Table. 4.xlsx]

## Sheet: Proteins
ESI-MS:Total candidate interacting proteins
Accession	Description	Coverage [%]	# Peptides	# PSMs	# Unique Peptides	# AAs	MW [kDa]	calc. pI	Abundances (Grouped): 1	Abundances (Grouped): 2
A0A5H1ZRK8	Immunoglobulin kappa constant (Fragment) OS=Mus musculus OX=10090 GN=Igkc PE=1 SV=1	81	7	26	1	107	11.9	5.41	2.32459e+06	1.44018e+06
O89054	Cytoskeletal beta-actin (Fragment) OS=Mus musculus OX=10090 GN=Actb PE=2 SV=1	76	7	151	2	136	15.2	4.65	3.87346e+07	3.09193e+07
A8DUK7	Beta-globin OS=Mus musculus OX=10090 GN=Hbbt1 PE=3 SV=1	75	9	20	9	147	15.7	7.69	1.74118e+08	1.2439e+08
Q9JKK7	Tropomodulin-2 OS=Mus musculus OX=10090 GN=Tmod2 PE=1 SV=2	73	19	63	18	351	39.5	5.35	1.07581e+09	9.7569e+08
B9EKJ1	Spna2 protein OS=Mus musculus OX=10090 GN=Sptan1 PE=2 SV=1	70	171	613	1	2477	285	5.34
Q7TSJ2	Microtubule-associated protein 6 OS=Mus musculus OX=10090 GN=Map6 PE=1 SV=2	70	52	136	52	906	96.4	9.5	1.20826e+09	1.27895e+09
A3KGU9	Spectrin alpha, non-erythrocytic 1 OS=Mus musculus OX=10090 GN=Sptan1 PE=1 SV=2	69	171	612	1	2498	287.4	5.35	1.99864e+10	1.81109e+10
Q7TMM9	Tubulin beta-2A chain OS=Mus musculus OX=10090 GN=Tubb2a PE=1 SV=1	69	21	73	1	445	49.9	4.89	1.01196e+08	8.91036e+07
Q9CWF2	Tubulin beta-2B chain OS=Mus musculus OX=10090 GN=Tubb2b PE=1 SV=1	69	21	73	1	445	49.9	4.89	18125882	1.88905e+07
Q3UBP6	Actin, cytoplasmic 1 OS=Mus musculus OX=10090 GN=Actb PE=2 SV=1	68	21	308	2	375	41.7	5.48	9.10397e+08	1.25872e+09
Q3UAF6	Actin, cytoplasmic 1 OS=Mus musculus OX=10090 GN=Actb PE=2 SV=1	67	22	318	3	375	41.8	5.48	2.5916e+10	2.64509e+10
Q62261	Spectrin beta chain, non-erythrocytic 1 OS=Mus musculus OX=10090 GN=Sptbn1 PE=1 SV=2	65	143	450	129	2363	274.1	5.58	9.27403e+09	8.95582e+09
P68372	Tubulin beta-4B chain OS=Mus musculus OX=10090 GN=Tubb4b PE=1 SV=1	65	21	73	1	445	49.8	4.89	5.13732e+08	4.60672e+08
Q923G3	F-actin-capping protein subunit beta OS=Mus musculus OX=10090 GN=Capzb PE=1 SV=1	65	23	90	7	272	30.6	6	1.29559e+09	1.06295e+09
Q5SV64	Myosin, heavy polypeptide 10, non-muscle OS=Mus musculus OX=10090 GN=Myh10 PE=1 SV=1	64	148	432	4	2007	232.3	5.54	1.10736e+10	8.56437e+09
Q7TPR4	Alpha-actinin-1 OS=Mus musculus OX=10090 GN=Actn1 PE=1 SV=1	64	50	166	1	892	103	5.38	8.17889e+08	6.63298e+08
A1BN54	Actinin, alpha 1 OS=Mus musculus OX=10090 GN=Actn1 PE=1 SV=1	64	50	166	1	887	102.7	5.48	7.01901e+06	5.53049e+06
E9Q2W9	Actinin alpha 4 (Fragment) OS=Mus musculus OX=10090 GN=Actn4 PE=1 SV=1	63	30	84	1	518	59.9	6.01	6.10771e+06	4.78313e+06
Q3THE2	Myosin regulatory light chain 12B OS=Mus musculus OX=10090 GN=Myl12b PE=1 SV=2	63	9	27	9	172	19.8	4.84	3.13583e+08	2.75666e+08
Q3UH59	Myosin, heavy polypeptide 10, non-muscle OS=Mus musculus OX=10090 GN=Myh10 PE=1 SV=1	62	146	438	2	2013	233.3	5.57	97077089	5.98528e+07
D3YZ62	Myosin VA OS=Mus musculus OX=10090 GN=Myo5a PE=1 SV=1	62	116	334	105	1828	212.2	8.62	6.49787e+09	5.71592e+09
A0A1L1SV25	Actinin alpha 4 OS=Mus musculus OX=10090 GN=Actn4 PE=1 SV=1	62	51	149	18	932	107	5.36	1.49992e+09	1.13979e+09
Q9Z2Y3	Homer protein homolog 1 OS=Mus musculus OX=10090 GN=Homer1 PE=1 SV=2	62	21	41	20	366	41.4	5.53	213744910	1.6805e+08
A0A087WQS4	Tubulin, alpha 4A (Fragment) OS=Mus musculus OX=10090 GN=Tuba4a PE=1 SV=1	62	5	10	1	125	13.8	5.8	2.70631e+06	1.70733e+06
Q9D6F9	Tubulin beta-4A chain OS=Mus musculus OX=10090 GN=Tubb4a PE=1 SV=3	61	19	62	3	444	49.6	4.88	2.41369e+07	1.16044e+07
Q9CVB6	Actin-related protein 2/3 complex subunit 2 OS=Mus musculus OX=10090 GN=Arpc2 PE=1 SV=3	61	17	42	17	300	34.3	7.36	4.07923e+08	3.0958e+08
E9Q5F6	Polyubiquitin-C (Fragment) OS=Mus musculus OX=10090 GN=Ubc PE=1 SV=1	61	5	17	5	201	22.6	7.4	2.762e+08	2.74187e+08
Q68FG2	Spectrin beta chain OS=Mus musculus OX=10090 GN=Sptbn2 PE=1 SV=1	60	127	371	116	2388	270.8	5.86	5.78832e+09	4.96197e+09
P47754	F-actin-capping protein subunit alpha-2 OS=Mus musculus OX=10090 GN=Capza2 PE=1 SV=3	60	13	54	11	286	32.9	5.85	7.89864e+08	6.71639e+08
P28652	Calcium/calmodulin-dependent protein kinase type II subunit beta OS=Mus musculus OX=10090 GN=Camk2b PE=1 SV=2	59	23	66	14	542	60.4	7.28	1.22578e+09	1.11369e+09
Q2TPA8	Hydroxysteroid dehydrogenase-like protein 2 OS=Mus musculus OX=10090 GN=Hsdl2 PE=1 SV=1	59	20	53	20	490	54.2	6.74	4.985e+08	4.38598e+08
P62137	Serine/threonine-protein phosphatase PP1-alpha catalytic subunit OS=Mus musculus OX=10090 GN=Ppp1ca PE=1 SV=1	59	16	41	3	330	37.5	6.33	4.529e+08	4.20094e+08
Q9QXS6	Drebrin OS=Mus musculus OX=10090 GN=Dbn1 PE=1 SV=4	58	39	185	4	706	77.2	4.49	4.15174e+09	3.88136e+09
P46660	Alpha-internexin OS=Mus musculus OX=10090 GN=Ina PE=1 SV=3	58	31	67	26	501	55.3	5.4	7.35621e+08	6.58956e+08
P47757	F-actin-capping protein subunit beta OS=Mus musculus OX=10090 GN=Capzb PE=1 SV=3	58	17	77	1	277	31.3	5.74	16596126	1.25182e+07
O08553	Dihydropyrimidinase-related protein 2 OS=Mus musculus OX=10090 GN=Dpysl2 PE=1 SV=2	58	22	44	19	572	62.2	6.38	2.17137e+08	1.79521e+08
Q8VDD5	Myosin-9 OS=Mus musculus OX=10090 GN=Myh9 PE=1 SV=4	57	118	337	91	1960	226.2	5.66	4.04628e+09	3.66195e+09
S4R2T7	Ankyrin 2, brain (Fragment) OS=Mus musculus OX=10090 GN=Ank2 PE=1 SV=2	56	51	138	1	1219	131.1	8.25	35559868	3.83246e+07
B2RRE2	Myo18a protein OS=Mus musculus OX=10090 GN=Myo18a PE=1 SV=1	55	104	231	104	2047	232	6.1	2.59428e+09	2.05848e+09
A0A0R4J1E3	Drebrin 1 OS=Mus musculus OX=10090 GN=Dbn1 PE=1 SV=1	55	36	172	1	661	72.5	4.44	4403838	5.58875e+06
P99024	Tubulin beta-5 chain OS=Mus musculus OX=10090 GN=Tubb5 PE=1 SV=1	55	19	67	2	444	49.6	4.89	2.07066e+07	2.51194e+07
F7B0R9	Capping protein inhibiting regulator of actin like (Fragment) OS=Mus musculus OX=10090 GN=Cracdl PE=1 SV=1	55	25	58	1	652	69.5	9.39	28838958	2.10674e+07
P11798	Calcium/calmodulin-dependent protein kinase type II subunit alpha OS=Mus musculus OX=10090 GN=Camk2a PE=1 SV=2	55	21	65	15	478	54.1	7.08	1.33854e+09	1.44578e+09
D3Z0Y4	Actin-binding LIM protein 2 OS=Mus musculus OX=10090 GN=Ablim2 PE=1 SV=1	55	13	26	1	346	39	7.11	1.95505e+06
A0A1W2P6F6	Myosin, light polypeptide 6, alkali, smooth muscle and non-muscle OS=Mus musculus OX=10090 GN=Myl6 PE=1 SV=1	55	8	21	7	152	17	4.5	4.26938e+08	3.56862e+08
Q61649	Alpha-globin mRNA (Fragment) OS=Mus musculus OX=10090 PE=2 SV=1	55	3	9	1	58	6.2	7.52	3.52743e+06	3.04989e+06
E9Q0W6	Actin-binding LIM protein 2 OS=Mus musculus OX=10090 GN=Ablim2 PE=1 SV=1	54	25	54	1	607	67.2	7.99	11434087	7.04038e+06
P63087	Serine/threonine-protein phosphatase PP1-gamma catalytic subunit OS=Mus musculus OX=10090 GN=Ppp1cc PE=1 SV=1	54	15	41	2	323	37	6.54	97494941	8.55893e+07
P62141	Serine/threonine-protein phosphatase PP1-beta catalytic subunit OS=Mus musculus OX=10090 GN=Ppp1cb PE=1 SV=3	54	15	36	3	327	37.2	6.19	1.62842e+07	1.20707e+07
E9Q452	Tropomyosin 1, alpha OS=Mus musculus OX=10090 GN=Tpm1 PE=1 SV=1	54	20	42	1	281	32.5	4.77
E9Q4K0	Actin-binding LIM protein 2 OS=Mus musculus OX=10090 GN=Ablim2 PE=1 SV=1	53	27	57	1	664	73.6	8.07	5.32567e+08	4.36261e+08
Q58E70	Tpm3 protein OS=Mus musculus OX=10090 GN=Tpm3 PE=2 SV=1	52	18	48	4	248	29	4.78	2.11205e+08	2.07727e+08
D3Z6I8	Tropomyosin 3, gamma OS=Mus musculus OX=10090 GN=Tpm3 PE=1 SV=1	52	17	45	2	247	28.7	4.79	13610588	1.57277e+07
Q8BSH3	Tropomyosin 1, alpha OS=Mus musculus OX=10090 GN=Tpm1 PE=1 SV=1	52	20	42	0	284	32.7	4.74	7.05045e+08	5.25033e+08
P63101	14-3-3 protein zeta/delta OS=Mus musculus OX=10090 GN=Ywhaz PE=1 SV=1	52	12	24	9	245	27.8	4.79	2.70925e+08	2.5431e+08
Q8BVI9	ADP/ATP translocase OS=Mus musculus OX=10090 GN=Slc25a4 PE=2 SV=1	51	13	27	6	298	32.9	9.74	1.18463e+08	1.29793e+08
Q9CQV8	14-3-3 protein beta/alpha OS=Mus musculus OX=10090 GN=Ywhab PE=1 SV=3	51	10	16	6	246	28.1	4.83	3.57241e+07	2.02989e+07
A0A075B5V6	Immunoglobulin heavy variable V1-42 OS=Mus musculus OX=10090 GN=Ighv1-42 PE=1 SV=1	51	4	9	2	98	10.8	8.73	212690225	1.53671e+08
Q99JC1	Immunoglobulin lambda constant 2 (Fragment) OS=Mus musculus OX=10090 GN=Iglc2 PE=1 SV=1	51	3	6	3	105	11.3	6.27	13463718	7.24921e+06
Q6R891	Neurabin-2 OS=Mus musculus OX=10090 GN=Ppp1r9b PE=1 SV=1	50	35	99	33	817	89.5	4.92	1.25998e+09	1.34744e+09
A0A571BDG0	SRC kinase signaling inhibitor 1 OS=Mus musculus OX=10090 GN=Srcin1 PE=1 SV=1	50	50	97	50	1225	131.5	9.45	5.27045e+08	5.72205e+08
Q9R1Q8	Transgelin-3 OS=Mus musculus OX=10090 GN=Tagln3 PE=1 SV=1	50	9	14	9	199	22.5	7.33	5.62194e+07	5.15156e+07
P62806	Histone H4 OS=Mus musculus OX=10090 GN=H4c1 PE=1 SV=2	50	5	9	5	103	11.4	11.36	70871496	5.53214e+07
Q9WV69	Dematin OS=Mus musculus OX=10090 GN=Dmtn PE=1 SV=1	49	16	37	15	405	45.4	8.41	3.05557e+08	2.69906e+08
P68254	14-3-3 protein theta OS=Mus musculus OX=10090 GN=Ywhaq PE=1 SV=1	49	11	21	7	245	27.8	4.78	58576627	5.16365e+07
E9Q456	Tropomyosin 1, alpha OS=Mus musculus OX=10090 GN=Tpm1 PE=1 SV=1	47	16	36	2	248	28.7	4.77	103290668	9.95038e+07
P61982	14-3-3 protein gamma OS=Mus musculus OX=10090 GN=Ywhag PE=1 SV=2	47	11	21	7	247	28.3	4.89	1.44404e+08	1.24626e+08
P51881	ADP/ATP translocase 2 OS=Mus musculus OX=10090 GN=Slc25a5 PE=1 SV=3	47	13	23	6	298	32.9	9.73	3.80791e+08	3.12095e+08
S4R1M4	Ankyrin 2, brain (Fragment) OS=Mus musculus OX=10090 GN=Ank2 PE=1 SV=1	47	7	11	1	187	21.7	4.82
S4R2F3	Ankyrin 2, brain OS=Mus musculus OX=10090 GN=Ank2 PE=1 SV=3	46	138	312	1	3926	428.8	5.17	2.10998e+09	2.08658e+09
Q3TYL9	2',3'-cyclic-nucleotide 3'-phosphodiesterase OS=Mus musculus OX=10090 GN=Cnp PE=2 SV=1	46	18	30	18	400	44.6	8.51	1.46527e+08	1.68846e+08
Q8C845	EF hand domain containing 2 OS=Mus musculus OX=10090 GN=Efhd2 PE=1 SV=1	46	11	27	11	240	26.8	5.14	307433558	2.3637e+08
P18760	Cofilin-1 OS=Mus musculus OX=10090 GN=Cfl1 PE=1 SV=3	46	6	11	5	166	18.5	8.09	1.07589e+08	1.00049e+08
Q91XV3	Brain acid soluble protein 1 OS=Mus musculus OX=10090 GN=Basp1 PE=1 SV=3	46	5	9	5	226	22.1	4.51	6.03216e+06	1.33918e+07
S4R2R5	Ankyrin 2, brain OS=Mus musculus OX=10090 GN=Ank2 PE=1 SV=3	45	132	289	1	3900	426.2	5.12	6278943	5.88144e+06
E9Q3M9	Capping protein inhibiting regulator of actin like OS=Mus musculus OX=10090 GN=Cracdl PE=1 SV=1	45	36	85	11	1175	125.8	7.37	3.73332e+09	3.65545e+09
Q8BH44	Coronin-2B OS=Mus musculus OX=10090 GN=Coro2b PE=1 SV=2	45	18	57	18	480	54.9	8.27	1.03298e+09	8.5381e+08
A0A0A0MQF6	Glyceraldehyde-3-phosphate dehydrogenase OS=Mus musculus OX=10090 GN=Gapdh PE=1 SV=1	45	13	35	13	359	38.6	8.97	3.78858e+08	3.28827e+08
A0A0M3KL49	Fab4201 heavy chain OS=Mus musculus OX=10090 PE=1 SV=1	45	8	27	1	218	24.1	6.19	8181121	6.40798e+06
P42669	Transcriptional activator protein Pur-alpha OS=Mus musculus OX=10090 GN=Pura PE=1 SV=1	45	8	16	8	321	34.9	6.44	1.18851e+08	1.2639e+08
Q542T4	Myelin basic protein OS=Mus musculus OX=10090 GN=Mbp PE=2 SV=1	45	8	44	2	154	17.2	11.75	52075860	4.64722e+07
Q3TIQ2	Large ribosomal subunit protein uL11 OS=Mus musculus OX=10090 GN=Rpl12 PE=2 SV=1	45	5	6	5	165	17.8	9.42	2.12904e+07	2.55966e+07
A2NVX0	Light chain variable region (Fragment) OS=Mus musculus OX=10090 PE=2 SV=1	45	4	6	4	102	11.2	6.51	114110404	8.00788e+07
P68369	Tubulin alpha-1A chain OS=Mus musculus OX=10090 GN=Tuba1a PE=1 SV=1	44	16	49	4	451	50.1	5.06	92424429	1.09914e+08
Q5PPQ7	Coronin OS=Mus musculus OX=10090 GN=Coro1c PE=2 SV=1	44	19	42	19	474	53.1	7.08	5.01661e+08	3.97398e+08
P62281	Small ribosomal subunit protein uS17 OS=Mus musculus OX=10090 GN=Rps11 PE=1 SV=3	44	7	12	7	158	18.4	10.3	5.89177e+07	6.42287e+07
A2NVE9	Immnuoglobulin kappa light chain (Fragment) OS=Mus musculus OX=10090 PE=4 SV=1	44	3	7	3	108	11.9	7.12	47154334	2.12819e+07
Q8R071	Inositol-trisphosphate 3-kinase A OS=Mus musculus OX=10090 GN=Itpka PE=1 SV=1	43	17	41	17	459	50.9	7.72	2.58093e+08	2.16574e+08
P97315	Cysteine and glycine-rich protein 1 OS=Mus musculus OX=10090 GN=Csrp1 PE=1 SV=3	43	5	9	5	193	20.6	8.57	4.94993e+06	7.23143e+06
Q6URW6	Myosin-14 OS=Mus musculus OX=10090 GN=Myh14 PE=1 SV=1	42	79	167	67	2000	228.4	5.55	8.48728e+08	6.89604e+08
V9GX76	Unconventional myosin-VI OS=Mus musculus OX=10090 GN=Myo6 PE=1 SV=1	42	49	89	2	1294	149.1	8.46	4.22494e+08	4.31105e+08
E9Q175	Unconventional myosin-VI OS=Mus musculus OX=10090 GN=Myo6 PE=1 SV=1	42	48	89	1	1253	144.7	8.51	2260046	2.75165e+06
P08553	Neurofilament medium polypeptide OS=Mus musculus OX=10090 GN=Nefm PE=1 SV=4	42	33	70	28	848	95.9	4.77	5.57174e+08	4.82306e+08
Q9R0Q6	Actin-related protein 2/3 complex subunit 1A OS=Mus musculus OX=10090 GN=Arpc1a PE=1 SV=1	42	13	31	13	370	41.6	8.18	3.17435e+08	2.43702e+08
P03995	Glial fibrillary acidic protein OS=Mus musculus OX=10090 GN=Gfap PE=1 SV=4	42	19	36	19	430	49.9	5.34	2.08268e+08	2.1845e+08
A0A286YCW8	Calcium/calmodulin-dependent protein kinase II gamma (Fragment) OS=Mus musculus OX=10090 GN=Camk2g PE=1 SV=1	42	8	20	1	274	30	8.07	2.64613e+06	2.14434e+06
Q91VB8	Alpha globin 1 OS=Mus musculus OX=10090 GN=Hba-a1 PE=1 SV=1	42	3	10	1	142	15.1	8.22	88718268	6.05281e+07
Q9CPW4	Actin-related protein 2/3 complex subunit 5 OS=Mus musculus OX=10090 GN=Arpc5 PE=1 SV=3	42	6	8	6	151	16.3	5.67	9.66932e+07	6.83369e+07
F6SEU4	Ras/Rap GTPase-activating protein SynGAP OS=Mus musculus OX=10090 GN=Syngap1 PE=1 SV=2	41	40	82	4	1340	148.1	8.98	6.11478e+08	4.395e+08
A0A0A0MQA5	Tubulin alpha chain (Fragment) OS=Mus musculus OX=10090 GN=Tuba4a PE=1 SV=1	41	16	46	2	477	52.9	5.19	6.31014e+08	4.99731e+08
Q60932	Voltage-dependent anion-selective channel protein 1 OS=Mus musculus OX=10090 GN=Vdac1 PE=1 SV=3	41	8	17	7	296	32.3	8.43	1.13298e+08	1.0796e+08
Q9D898	Actin-related protein 2/3 complex subunit 5-like protein OS=Mus musculus OX=10090 GN=Arpc5l PE=1 SV=1	41	6	13	6	153	17	6.8	1.06215e+08	7.40241e+07
Q6S388	Plectin 7 OS=Mus musculus OX=10090 GN=Plec PE=2 SV=1	40	163	288	162	4511	513.4	5.77	1.29161e+09	1.14006e+09
A0A0J9YUM2	Synaptic Ras GTPase activating protein 1 homolog (rat) OS=Mus musculus OX=10090 GN=Syngap1 PE=1 SV=4	40	37	76	1	1289	142.7	9.01		1.78523e+06
Q7TS98	Anti-colorectal carcinoma light chain OS=Mus musculus OX=10090 PE=1 SV=1	40	8	27	1	236	26.4	7.15	8.06845e+08	6.11801e+08
P62259	14-3-3 protein epsilon OS=Mus musculus OX=10090 GN=Ywhae PE=1 SV=1	40	9	14	6	255	29.2	4.74	44631996	3.42873e+07
A0A1L1SQA8	40S ribosomal protein S25 OS=Mus musculus OX=10090 GN=Rps25 PE=1 SV=1	40	5	10	5	93	10.3	9.99	4.97853e+07	5.34607e+07
D3Z712	40S ribosomal protein S15a (Fragment) OS=Mus musculus OX=10090 GN=Rps15a PE=1 SV=2	40	3	5	3	78	8.8	10.43	1.63846e+07	1.99495e+07
P59999	Actin-related protein 2/3 complex subunit 4 OS=Mus musculus OX=10090 GN=Arpc4 PE=1 SV=3	39	6	15	6	168	19.7	8.43	3.18177e+08	2.41537e+08
Q921R2	Small ribosomal subunit protein uS15 OS=Mus musculus OX=10090 GN=Rps13 PE=1 SV=1	39	6	12	6	140	16.1	10.71	5.67446e+07	5.66318e+07
P99027	Large ribosomal subunit protein P2 OS=Mus musculus OX=10090 GN=Rplp2 PE=1 SV=3	39	2	2	2	115	11.6	4.54		5.02445e+06
Q7TN74	Neurabin I OS=Mus musculus OX=10090 GN=Ppp1r9a PE=1 SV=1	38	37	84	35	1095	122.9	5.14	5.55762e+08	5.00309e+08
Q9JI91	Alpha-actinin-2 OS=Mus musculus OX=10090 GN=Actn2 PE=1 SV=2	38	31	67	13	894	103.8	5.45	1.662e+08	1.15437e+08
Q8BNA5	SH3 domain-containing protein OS=Mus musculus OX=10090 GN=Cttn PE=2 SV=1	38	22	44	22	509	57.1	5.33	3.24511e+08	2.64649e+08
Q3UJU5	Small ribosomal subunit protein eS1 OS=Mus musculus OX=10090 GN=Rps3a1 PE=2 SV=1	38	11	16	11	264	29.9	9.69	6.15894e+07	7.62477e+07
Q6ZWN5	Small ribosomal subunit protein uS4 OS=Mus musculus OX=10090 GN=Rps9 PE=1 SV=3	38	8	16	8	194	22.6	10.65	8.46173e+07	9.0489e+07
Q3TWJ4	Uncharacterized protein OS=Mus musculus OX=10090 GN=Actr3 PE=2 SV=1	37	13	37	10	418	47.3	5.88	1.67501e+08	1.33731e+08
Q03265	ATP synthase subunit alpha, mitochondrial OS=Mus musculus OX=10090 GN=Atp5f1a PE=1 SV=1	37	17	30	17	553	59.7	9.19	2.14832e+08	1.48857e+08
A0A097PUD0	Anti-dectin-1 15E2 light chain OS=Mus musculus OX=10090 PE=2 SV=1	37	5	11	5	235	25.6	8.31	166085332	1.55176e+08
Q9CZM2	Large ribosomal subunit protein eL15 OS=Mus musculus OX=10090 GN=Rpl15 PE=1 SV=4	37	7	14	7	204	24.1	11.62	5.29098e+07	5.22234e+07
Q9JL74	Anti-myosin immunoglobulin light chain variable region (Fragment) OS=Mus musculus OX=10090 PE=2 SV=1	37	3	4	2	99	10.9	8.44	35278962	2.85044e+07
E0CXB9	Catenin (cadherin associated protein), alpha 2 OS=Mus musculus OX=10090 GN=Ctnna2 PE=1 SV=1	36	24	51	17	966	106.7	5.69	1.64517e+08	8.83735e+07
Q62108	Disks large homolog 4 OS=Mus musculus OX=10090 GN=Dlg4 PE=1 SV=1	36	24	53	20	724	80.4	5.87	4.10151e+08	3.34408e+08
Q91XM9	Disks large homolog 2 OS=Mus musculus OX=10090 GN=Dlg2 PE=1 SV=2	36	26	49	23	852	94.8	6.24	200400044	1.34226e+08
Q9ERD7	Tubulin beta-3 chain OS=Mus musculus OX=10090 GN=Tubb3 PE=1 SV=1	36	14	49	3	450	50.4	4.93	22648922	2.1656e+07
B1AZ46	Brain-specific angiogenesis inhibitor 1-associated protein 2 OS=Mus musculus OX=10090 GN=Baiap2 PE=1 SV=1	36	16	26	16	521	57.6	8.79	1.43891e+08	1.17111e+08
A0A3B0ITG8	Adiponectin a OS=Mus musculus OX=10090 GN=Adia PE=4 SV=1	36	7	23	7	282	29.7	6.39	6.01544e+08	4.51362e+08
Q5RKN9	F-actin-capping protein subunit alpha OS=Mus musculus OX=10090 GN=Capza1 PE=1 SV=1	36	8	20	6	286	32.9	5.55	4.91632e+07	4.14917e+07
P49813	Tropomodulin-1 OS=Mus musculus OX=10090 GN=Tmod1 PE=1 SV=2	36	10	19	9	359	40.4	5.1	58385110	5.2673e+07
Q545F8	40S ribosomal protein S4 OS=Mus musculus OX=10090 GN=Rps4x PE=2 SV=1	36	9	16	9	245	27.5	9.94	3.9965e+07	4.20598e+07
Q3TXS9	Small ribosomal subunit protein uS5 OS=Mus musculus OX=10090 GN=Rps2 PE=2 SV=1	36	10	17	10	293	31.2	10.18	1.00259e+08	1.01083e+08
Q8BFZ3	Beta-actin-like protein 2 OS=Mus musculus OX=10090 GN=Actbl2 PE=1 SV=1	35	11	66	4	376	42	5.49	85834990	9.10412e+07
A0A0F7QZE4	MAb 110 heavy chain OS=Mus musculus OX=10090 GN=HC PE=2 SV=1	35	11	41	10	472	51.7	7.53	9.57859e+08	7.35641e+08
Q9CTH3	EF-hand domain-containing protein (Fragment) OS=Mus musculus OX=10090 GN=Actn2 PE=2 SV=1	35	7	15	1	225	25.9	4.83	7.9793e+06
A0A4U9FKB1	IgG3 OS=Mus musculus OX=10090 GN=Ighg3 PE=4 SV=1	35	8	14	8	329	36.2	8.27	2.37393e+08	1.56929e+08
Q61782	Type I epidermal keratin mRNA, 3'end (Fragment) OS=Mus musculus OX=10090 PE=2 SV=1	35	2	6	1	93	10.7	6.3	6.06677e+06	4.14494e+07
P62270	Small ribosomal subunit protein uS13 OS=Mus musculus OX=10090 GN=Rps18 PE=1 SV=3	35	6	11	6	152	17.7	10.99	5.73266e+07	5.32975e+07
Q5R3T5	G8(Anti-MRBC hybridoma) light chain (Fragment) OS=Mus musculus OX=10090 GN=G8(anti-MRBC) V-2/ J-L PE=2 SV=1	35	2	3	2	81	8.9	7.17	21767806	1.84004e+07
Q9DBR7	Protein phosphatase 1 regulatory subunit 12A OS=Mus musculus OX=10090 GN=Ppp1r12a PE=1 SV=2	34	34	59	31	1029	114.9	5.49	3.10766e+08	2.5488e+08
Q5SWR1	AP complex subunit beta OS=Mus musculus OX=10090 GN=Ap2b1 PE=2 SV=1	34	25	48	13	951	105.7	5.34	2.22955e+08	2.58092e+08
E9Q9C7	Actin-binding LIM protein 1 OS=Mus musculus OX=10090 GN=Ablim1 PE=1 SV=1	34	20	33	19	668	75.2	8.09	1.49003e+08	1.37758e+08
P61161	Actin-related protein 2 OS=Mus musculus OX=10090 GN=Actr2 PE=1 SV=1	34	13	30	13	394	44.7	6.74	2.54966e+08	1.89398e+08
P10126	Elongation factor 1-alpha 1 OS=Mus musculus OX=10090 GN=Eef1a1 PE=1 SV=3	34	11	24	11	462	50.1	9.01	1.46563e+08	1.43426e+08
Q3UHL1	CaM kinase-like vesicle-associated protein OS=Mus musculus OX=10090 GN=Camkv PE=1 SV=2	34	12	21	12	512	54.8	5.54	1.12072e+08	9.03653e+07
Q3TXB1	C1q domain-containing protein OS=Mus musculus OX=10090 GN=C1qa PE=2 SV=1	34	8	22	8	245	26	8.91	437873244	3.07942e+08
B5UB61	CP1-5 light chain variable region (Fragment) OS=Mus musculus OX=10090 GN=CP1-5VL PE=2 SV=1	34	3	6	1	115	12.8	8.75	1.37965e+07	5.61948e+06
B5UB63	CP1-10 light chain variable region (Fragment) OS=Mus musculus OX=10090 GN=CP1-10VL PE=2 SV=1	34	3	5	1	115	12.7	8.73	4.42191e+06	3.12469e+06
A0A075B5K2	Immunoglobulin kappa chain variable 9-124 OS=Mus musculus OX=10090 GN=Igkv9-124 PE=1 SV=7	34	2	4	2	95	10.4	5.01	5.08844e+06	5.44167e+06
P84244	Histone H3.3 OS=Mus musculus OX=10090 GN=H3-3a PE=1 SV=2	34	3	6	3	136	15.3	11.27	2.8789e+07	2.1425e+07
Q3TEK2	Heat shock cognate 71 kDa protein OS=Mus musculus OX=10090 GN=Hspa8 PE=2 SV=1	33	21	48	18	646	70.8	5.41	2.83235e+08	2.75049e+08
Q6PEE6	AP-2 complex subunit alpha OS=Mus musculus OX=10090 GN=Ap2a2 PE=2 SV=1	33	24	44	16	938	103.9	6.83	1.59577e+08	1.99217e+08
Q6A0C9	AP-2 complex subunit mu (Fragment) OS=Mus musculus OX=10090 GN=Ap2m1 PE=2 SV=1	33	15	26	15	436	49.6	9.54	1.43214e+08	1.80454e+08
P68510	14-3-3 protein eta OS=Mus musculus OX=10090 GN=Ywhah PE=1 SV=2	33	8	12	4	246	28.2	4.89	3.48118e+07	3.22159e+07
Q64523	Histone H2A type 2-C OS=Mus musculus OX=10090 GN=H2ac20 PE=1 SV=3	33	4	8	4	129	14	10.9	5.85725e+07	3.97297e+07
P45591	Cofilin-2 OS=Mus musculus OX=10090 GN=Cfl2 PE=1 SV=1	33	5	7	4	166	18.7	7.88	16517739	1.53271e+07
A0A0G2JFE9	Immunoglobulin heavy variable 1-76 (Fragment) OS=Mus musculus OX=10090 GN=Ighv1-76 PE=1 SV=1	33	3	4	3	117	13	9.07	1.09162e+07	6.55754e+06
Q9D0M5	Dynein light chain 2, cytoplasmic OS=Mus musculus OX=10090 GN=Dynll2 PE=1 SV=1	33	3	4	3	89	10.3	7.37	3.21155e+07	3.0109e+07
A0A0A6YWI6	Doublecortin-like kinase 2 OS=Mus musculus OX=10090 GN=Dclk2 PE=1 SV=1	32	17	25	17	641	70.4	8.81	6.88491e+07	5.44726e+07
Q7TMQ1	Gap junction protein OS=Mus musculus OX=10090 GN=Gja1 PE=2 SV=1	32	11	25	11	434	49.5	9.51	9.30947e+07	9.80863e+07
P47911	Large ribosomal subunit protein eL6 OS=Mus musculus OX=10090 GN=Rpl6 PE=1 SV=3	32	9	19	9	296	33.5	10.7	6.77694e+07	9.29992e+07
P0DP26	Calmodulin-1 OS=Mus musculus OX=10090 GN=Calm1 PE=1 SV=1	32	6	13	6	149	16.8	4.22	1.25901e+08	7.99932e+07
Q91V61	Sideroflexin-3 OS=Mus musculus OX=10090 GN=Sfxn3 PE=1 SV=1	32	6	9	6	321	35.4	9.51	1.07403e+07	9.0316e+06
Q497E1	Small ribosomal subunit protein uS12 OS=Mus musculus OX=10090 GN=Rps23 PE=2 SV=1	32	3	6	3	143	15.8	10.37	2.3312e+07	2.49356e+07
Q8C0T5	Signal-induced proliferation-associated 1-like protein 1 OS=Mus musculus OX=10090 GN=Sipa1l1 PE=1 SV=2	31	44	83	42	1782	196.9	8.13	3.88922e+08	3.39658e+08
A0A0E4B366	MAb 44B1 heavy chain OS=Mus musculus OX=10090 GN=HC PE=1 SV=1	31	9	45	8	472	51.8	8.35	6.43482e+08	4.61149e+08
Q02257	Junction plakoglobin OS=Mus musculus OX=10090 GN=Jup PE=1 SV=3	31	20	27	17	745	81.7	6.14	3.02937e+07	1.08482e+08
Q9JM76	Actin-related protein 2/3 complex subunit 3 OS=Mus musculus OX=10090 GN=Arpc3 PE=1 SV=3	31	5	15	5	178	20.5	8.59	1.57627e+08	1.30415e+08
J3QMG3	Voltage-dependent anion channel 3 OS=Mus musculus OX=10090 GN=Vdac3 PE=1 SV=1	31	6	11	5	284	30.8	8.79	3.74856e+07	3.02626e+07
A0A3B2WDD2	Ribosomal protein OS=Mus musculus OX=10090 GN=Rpl10a PE=1 SV=1	31	5	10	5	190	21.6	9.98	3.28063e+07	4.10532e+07
P17751	Triosephosphate isomerase OS=Mus musculus OX=10090 GN=Tpi1 PE=1 SV=5	31	5	6	5	249	26.7	7.3	2.00483e+07	1.33978e+07
P03977	Ig kappa chain V-III region 50S10.1 OS=Mus musculus OX=10090 PE=1 SV=1	31	2	4	2	111	12	5.06	5.30147e+06	8.19149e+06
Q3UGY4	Spectrin beta chain OS=Mus musculus OX=10090 GN=Sptb PE=2 SV=1	30	60	129	52	2329	267.9	5.48	1.15321e+09	1.31267e+09
Q02248	Catenin beta-1 OS=Mus musculus OX=10090 GN=Ctnnb1 PE=1 SV=1	30	18	36	15	781	85.4	5.86	1.06336e+08	9.93226e+07
P08551	Neurofilament light polypeptide OS=Mus musculus OX=10090 GN=Nefl PE=1 SV=5	30	19	33	15	543	61.5	4.64	3.55264e+08	3.46596e+08
Q3U9Q3	Heterogeneous nuclear ribonucleoprotein K OS=Mus musculus OX=10090 GN=Hnrnpk PE=2 SV=1	30	10	16	10	450	49.8	5.64	4.13101e+07	3.75482e+07
P62242	Small ribosomal subunit protein eS8 OS=Mus musculus OX=10090 GN=Rps8 PE=1 SV=2	30	5	12	5	208	24.2	10.32	2.72333e+07	3.60058e+07
P12970	Large ribosomal subunit protein eL8 OS=Mus musculus OX=10090 GN=Rpl7a PE=1 SV=2	30	8	13	8	266	30	10.56	7.08298e+07	8.31573e+07
Q547J4	Microtubule-associated protein OS=Mus musculus OX=10090 GN=Mapt PE=2 SV=1	30	8	9	8	372	38.9	9.5	2.01248e+07	2.7832e+07
A0A0G2JG35	Microtubule-associated protein (Fragment) OS=Mus musculus OX=10090 GN=Map4 PE=1 SV=1	30	8	14	1	290	30.1	10.87	3.46439e+06	1.96719e+06
G3UX26	Voltage-dependent anion channel 2 OS=Mus musculus OX=10090 GN=Vdac2 PE=1 SV=1	30	7	13	7	283	30.4	7.58	91766538	8.57975e+07
A2NMA3	Anti-carcinoma embryonic antigen light chain variable region (Fragment) OS=Mus musculus OX=10090 PE=2 SV=1	30	3	4	3	107	11.6	7.28	36184331	2.57411e+07
H3BL42	Mitoguardin 2 (Fragment) OS=Mus musculus OX=10090 GN=Miga2 PE=3 SV=1	30	1	2	1	111	12	5.17
P17426	AP-2 complex subunit alpha-1 OS=Mus musculus OX=10090 GN=Ap2a1 PE=1 SV=1	29	23	37	15	977	107.6	7.03	6.03665e+07	6.85306e+07
P97434	Myosin phosphatase Rho-interacting protein OS=Mus musculus OX=10090 GN=Mprip PE=1 SV=2	29	23	32	2	1024	116.3	6.21	1.61573e+06	1.64872e+06
Q8BH59	Electrogenic aspartate/glutamate antiporter SLC25A12, mitochondrial OS=Mus musculus OX=10090 GN=Slc25a12 PE=1 SV=1	29	14	24	14	677	74.5	8.25	5.75548e+07	5.19273e+07
P17182	Alpha-enolase OS=Mus musculus OX=10090 GN=Eno1 PE=1 SV=3	29	10	20	10	434	47.1	6.8	1.25139e+08	9.94087e+07
Q91YR1	Twinfilin-1 OS=Mus musculus OX=10090 GN=Twf1 PE=1 SV=2	29	8	17	7	350	40.1	6.67	5.84644e+07	4.83917e+07
Q8CI43	Myosin light chain 6B OS=Mus musculus OX=10090 GN=Myl6b PE=1 SV=1	29	7	11	6	207	22.7	5.53	2.43888e+07	1.91147e+07
Q5RKP3	60S ribosomal protein L13 OS=Mus musculus OX=10090 GN=Rpl13 PE=2 SV=1	29	6	11	6	210	24.6	9.98	50848733	7.2088e+07
A0A075B5S2	Immunoglobulin heavy variable 7-1 (Fragment) OS=Mus musculus OX=10090 GN=Ighv7-1 PE=1 SV=2	29	3	4	3	121	13.6	8.29	8.0352e+06	2.89543e+06
Q64475	Histone H2B type 1-B OS=Mus musculus OX=10090 GN=H2bc3 PE=1 SV=3	29	4	9	4	126	13.9	10.32	3.6999e+07	3.25658e+07
Q923T9	Calcium/calmodulin-dependent protein kinase type II subunit gamma OS=Mus musculus OX=10090 GN=Camk2g PE=1 SV=1	28	11	31	2	529	59.6	7.58	2.01223e+07	1.61656e+07
Q8K232	Adducin 1 (Alpha) OS=Mus musculus OX=10090 GN=Add1 PE=2 SV=1	28	16	31	16	735	80.6	5.83	1.54398e+08	1.60408e+08
A0A411P8U6	Myelin basic protein (Fragment) OS=Mus musculus OX=10090 GN=Mbp PE=2 SV=1	28	8	36	2	294	31.8	9.69	2.11695e+09	1.92382e+09
Q641P0	Actin-related protein 3B OS=Mus musculus OX=10090 GN=Actr3b PE=1 SV=1	28	13	22	10	418	47.5	6.02	1.5617e+08	9.08683e+07
P14148	Large ribosomal subunit protein uL30 OS=Mus musculus OX=10090 GN=Rpl7 PE=1 SV=2	28	8	14	8	270	31.4	10.89	6.19916e+07	7.04794e+07
A0A075B5Y1	Immunoglobulin heavy variable V1-74 OS=Mus musculus OX=10090 GN=Ighv1-74 PE=4 SV=1	28	3	6	2	116	12.9	8.88	1.33397e+07	2.22397e+07
P61358	Large ribosomal subunit protein eL27 OS=Mus musculus OX=10090 GN=Rpl27 PE=1 SV=2	28	3	6	3	136	15.8	10.56	19639414	3.12966e+07
A0A075B5W2	Immunoglobulin heavy variable 1-52 OS=Mus musculus OX=10090 GN=Ighv1-52 PE=1 SV=1	28	2	3	1	116	13	7.88
A0A0J9YTU3	Sperm antigen with calponin homology and coiled-coil domains 1 OS=Mus musculus OX=10090 GN=Specc1 PE=1 SV=1	27	25	44	25	1058	117	6.57	1.41418e+08	1.12702e+08
S4R2I2	Ankyrin repeat and sterile alpha motif domain containing 1B OS=Mus musculus OX=10090 GN=Anks1b PE=1 SV=1	27	13	20	1	510	57.7	7.61	1.87141e+06	1.19898e+06
A0A0R4J2A2	Ankyrin repeat and sterile alpha motif domain containing 1B OS=Mus musculus OX=10090 GN=Anks1b PE=1 SV=1	27	10	15	1	404	45.4	8.21	1494562	1.31938e+06
O35295	Transcriptional activator protein Pur-beta OS=Mus musculus OX=10090 GN=Purb PE=1 SV=3	27	8	15	7	324	33.9	5.43	7.11553e+07	8.14301e+07
Q8C2Q8	ATP synthase subunit gamma OS=Mus musculus OX=10090 GN=Atp5f1c PE=1 SV=1	27	7	10	7	274	30.2	8.84	5.37419e+07	4.15015e+07
Q9CZP6	Small ribosomal subunit protein uS3 OS=Mus musculus OX=10090 GN=Rps3 PE=2 SV=1	27	7	10	7	243	26.6	9.73	36649200	3.91281e+07
P60867	Small ribosomal subunit protein uS10 OS=Mus musculus OX=10090 GN=Rps20 PE=1 SV=1	27	3	5	3	119	13.4	9.94	2.01959e+07	2.31501e+07
A0A0G2JGY8	60S ribosomal protein L34 (Fragment) OS=Mus musculus OX=10090 GN=Rpl34 PE=1 SV=4	27	2	4	2	59	6.7	11.66	22085713	2.6483e+07
G3X9J0	Signal-induced proliferation-associated 1-like protein 3 OS=Mus musculus OX=10090 GN=Sipa1l3 PE=1 SV=1	26	36	61	34	1776	194.9	8.32	1.95063e+08	1.63536e+08
Q8CC35	Synaptopodin OS=Mus musculus OX=10090 GN=Synpo PE=1 SV=2	26	17	38	17	929	99.5	9.42	2.86617e+08	2.46213e+08
A2AI21	Glutamate receptor OS=Mus musculus OX=10090 GN=Grin1 PE=1 SV=1	26	26	52	26	959	107.9	8.97	4.39163e+08	3.75628e+08
A2AS45	Plakophilin 4 OS=Mus musculus OX=10090 GN=Pkp4 PE=1 SV=1	26	24	36	23	1163	128.4	8.91	1.1478e+08	1.01422e+08
P28740	Kinesin-like protein KIF2A OS=Mus musculus OX=10090 GN=Kif2a PE=1 SV=2	26	15	31	15	705	79.7	6.73	172548965	1.4852e+08
Q8C2E1	Protein phosphatase 2 scaffold subunit Aalpha OS=Mus musculus OX=10090 GN=Ppp2r1a PE=2 SV=1	26	11	15	11	589	65.3	5.11	3.54898e+07	1.60051e+07
A2AHG0	Leucine zipper putative tumor suppressor 3 OS=Mus musculus OX=10090 GN=Lzts3 PE=1 SV=1	26	12	20	12	700	74.9	6.99	47660537	3.32973e+07
P18872	Guanine nucleotide-binding protein G(o) subunit alpha OS=Mus musculus OX=10090 GN=Gnao1 PE=1 SV=3	26	8	15	8	354	40.1	5.53	77662283	7.53623e+07
Q3T9L1	Coronin OS=Mus musculus OX=10090 GN=Coro1a PE=2 SV=1	26	12	23	12	461	51	6.48	1.53318e+08	1.43806e+08
Q9R0P5	Destrin OS=Mus musculus OX=10090 GN=Dstn PE=1 SV=3	26	4	5	4	165	18.5	7.97	1.17125e+07	1.09588e+07
A0A0A6YXN4	Immunoglobulin heavy variable V1-18 (Fragment) OS=Mus musculus OX=10090 GN=Ighv1-18 PE=1 SV=1	26	3	5	1	117	12.9	7.94	5.73267e+06	3.60872e+06
A0A140T8N5	Immunoglobulin kappa variable 6-23 (Fragment) OS=Mus musculus OX=10090 GN=Igkv6-23 PE=1 SV=2	26	2	3	1	115	12.8	5.73	9800733	4.28493e+06
A0A140T8M5	Immunoglobulin kappa variable 6-15 (Fragment) OS=Mus musculus OX=10090 GN=Igkv6-15 PE=1 SV=2	26	2	2	2	115	12.7	4.96	14094667	1.05599e+07
Q14C44	1600014K23Rik protein OS=Mus musculus OX=10090 GN=Tecr PE=2 SV=1	26	1	2	1	31	3.8	10.17		250395
A0A668KLC6	Microtubule-associated protein OS=Mus musculus OX=10090 GN=Map2 PE=1 SV=1	25	38	61	38	1989	216	4.84	2.71995e+08	2.44146e+08
O54931	PALM2-AKAP2 fusion protein OS=Mus musculus OX=10090 GN=Pakap PE=1 SV=4	25	19	39	18	1089	120.7	5.17	1.11678e+08	1.03818e+08
Q9D8E6	Large ribosomal subunit protein uL4 OS=Mus musculus OX=10090 GN=Rpl4 PE=1 SV=3	25	8	21	8	419	47.1	11	42050485	4.95959e+07
P15105	Glutamine synthetase OS=Mus musculus OX=10090 GN=Glul PE=1 SV=6	25	10	19	10	373	42.1	7.08	8.64196e+07	5.35335e+07
Q02105	Complement C1q subcomponent subunit C OS=Mus musculus OX=10090 GN=C1qc PE=1 SV=2	25	5	20	5	246	26	8.54	6.19324e+08	4.71265e+08
Q3THJ0	60S ribosomal protein L18a OS=Mus musculus OX=10090 GN=Rpl18a PE=2 SV=1	25	4	8	4	176	20.6	10.62	2.77507e+07	3.19601e+07
Q497D7	Large ribosomal subunit protein eL30 OS=Mus musculus OX=10090 GN=Rpl30 PE=2 SV=1	25	2	3	2	114	12.6	9.55	9.50806e+06	9.70315e+06
A0A0G2JDT9	Leucine rich repeat containing 7 OS=Mus musculus OX=10090 GN=Lrrc7 PE=1 SV=1	24	28	45	28	1495	167.4	6.55	1.33593e+08	1.00293e+08
A0A0G2JGX4	Sodium/potassium-transporting ATPase subunit alpha OS=Mus musculus OX=10090 GN=Atp1a3 PE=1 SV=1	24	22	35	10	1026	112.9	5.41	2.75888e+08	1.7818e+08
P28738	Kinesin heavy chain isoform 5C OS=Mus musculus OX=10090 GN=Kif5c PE=1 SV=3	24	20	34	20	956	109.2	6.19	7.12889e+07	7.21917e+07
E9PZ43	Microtubule-associated protein OS=Mus musculus OX=10090 GN=Map4 PE=1 SV=3	24	16	25	9	933	97.7	9.09	8.32093e+07	8.31882e+07
Q9Z0P5	Twinfilin-2 OS=Mus musculus OX=10090 GN=Twf2 PE=1 SV=1	24	6	15	5	349	39.4	6.8	2.33403e+07	1.88171e+07
Q3UB67	60S ribosomal protein L3 OS=Mus musculus OX=10090 GN=Rpl3 PE=2 SV=1	24	10	21	10	403	46.1	10.18	7.65988e+07	9.11651e+07
A0A140T8Q3	Immunoglobulin kappa variable 6-17 (Fragment) OS=Mus musculus OX=10090 GN=Igkv6-17 PE=1 SV=2	24	2	5	1	115	12.8	5.81	1.49224e+07	8.80783e+06
Q60631	Growth factor receptor-bound protein 2 OS=Mus musculus OX=10090 GN=Grb2 PE=1 SV=1	24	5	6	5	217	25.2	6.32	5232937	2.37648e+06
A0A075B5T3	Immunoglobulin heavy variable 6-6 (Fragment) OS=Mus musculus OX=10090 GN=Ighv6-6 PE=1 SV=1	24	2	5	2	119	13.3	7.08	6.99834e+06	6.44918e+06
A0A0A6YX66	Immunoglobulin heavy variable V1-20 (Fragment) OS=Mus musculus OX=10090 GN=Ighv1-20 PE=1 SV=1	24	3	5	1	117	13.1	8.43	2.10617e+06	2.93888e+06
A0A494BAH0	ARP1 actin-related protein 1A, centractin alpha OS=Mus musculus OX=10090 GN=Actr1a PE=1 SV=1	24	1	1	1	42	4.5	4.46	2.75995e+06	3.01416e+06
Q5SWZ5	Myosin phosphatase Rho interacting protein OS=Mus musculus OX=10090 GN=Mprip PE=1 SV=1	23	39	60	18	2269	257.1	5.59	1.78709e+08	1.55859e+08
P35436	Glutamate receptor ionotropic, NMDA 2A OS=Mus musculus OX=10090 GN=Grin2a PE=1 SV=2	23	26	50	24	1464	165.3	7.01	2.08792e+08	1.49725e+08
Q9JLM8	Serine/threonine-protein kinase DCLK1 OS=Mus musculus OX=10090 GN=Dclk1 PE=1 SV=1	23	13	23	13	756	84.1	8.87	9.34636e+07	8.40222e+07
P63328	Protein phosphatase 3 catalytic subunit alpha OS=Mus musculus OX=10090 GN=Ppp3ca PE=1 SV=1	23	10	21	7	521	58.6	5.86	1.31286e+08	9.04313e+07
Q9Z2K1	Keratin, type I cytoskeletal 16 OS=Mus musculus OX=10090 GN=Krt16 PE=1 SV=3	23	11	18	7	469	51.6	5.2	1.58799e+08	5.97781e+08
Q3TL53	40S ribosomal protein S6 OS=Mus musculus OX=10090 PE=2 SV=1	23	6	11	6	249	28.7	10.77	5.40235e+07	5.04756e+07
O70569	Ribosomal protein S14 OS=Mus musculus OX=10090 GN=rps14 PE=3 SV=1	23	3	8	3	151	16.3	10.13	35637924	4.19035e+07
P61255	Large ribosomal subunit protein uL24 OS=Mus musculus OX=10090 GN=Rpl26 PE=1 SV=1	23	5	8	5	145	17.2	10.55	27024718	2.97908e+07
A0A0B4J1H8	Immunoglobulin kappa variable 1-133 (Fragment) OS=Mus musculus OX=10090 GN=Igkv1-133 PE=4 SV=1	23	3	6	3	120	13.2	7.97	36532541	3.25785e+07
B9EKE9	RNA helicase OS=Mus musculus OX=10090 GN=Ddx3x PE=2 SV=1	22	12	22	2	661	73	7.18	2.73894e+07	2.99856e+07
A0A0B6VMB2	MAb 31C6 heavy chain OS=Mus musculus OX=10090 GN=HC PE=4 SV=1	22	8	15	7	460	50.7	7.77	49404772	7.18902e+07
Q0VG47	Heterogeneous nuclear ribonucleoprotein A3 OS=Mus musculus OX=10090 GN=Hnrnpa3 PE=2 SV=1	22	7	18	6	357	37.1	8.31	4.87262e+07	4.90222e+07
G0YP42	Anti-human Langerin 2G3 lambda chain OS=Mus musculus OX=10090 PE=1 SV=1	22	4	7	4	234	25	6.07	6.41855e+07	3.45539e+07
A2NW55	E8 variable heavy chain (Fragment) OS=Mus musculus OX=10090 PE=2 SV=1	22	2	5	1	117	12.9	5.14	1.25998e+07	5.28763e+06
K7TRL3	IgA heavy chain variable region (Fragment) OS=Mus musculus OX=10090 PE=2 SV=1	22	2	3	1	110	12.2	6.28	5.54973e+06
B5TE76	Major urinary protein 14 OS=Mus musculus OX=10090 GN=Mup17 PE=2 SV=1	22	3	4	3	178	20.4	4.87	7.753e+06	5.76813e+06
Q922U2	Keratin, type II cytoskeletal 5 OS=Mus musculus OX=10090 GN=Krt5 PE=1 SV=1	21	21	50	12	580	61.7	7.75	4.33683e+08	3.15591e+09
Q80TH1	MKIAA1232 protein (Fragment) OS=Mus musculus OX=10090 GN=Dlg3 PE=2 SV=1	21	17	33	16	950	103.8	6.7	1.17236e+08	1.02854e+08
Q3UHB8	Coiled-coil domain-containing protein 177 OS=Mus musculus OX=10090 GN=Ccdc177 PE=1 SV=1	21	14	26	14	706	79.8	10.8	6.83542e+07	5.22918e+07
E9Q1W0	calcium/calmodulin-dependent protein kinase OS=Mus musculus OX=10090 GN=Camk2d PE=1 SV=2	21	9	28	2	512	57.7	7.15	5.57895e+06	5.82208e+06
P46460	Vesicle-fusing ATPase OS=Mus musculus OX=10090 GN=Nsf PE=1 SV=2	21	16	26	16	744	82.6	6.95	1.04244e+08	8.14334e+07
Q5U222	Probable ATP-dependent RNA helicase DDX5 (Fragment) OS=Mus musculus OX=10090 GN=Ddx5 PE=2 SV=1	21	14	24	11	648	72.9	9	7.59401e+07	8.15005e+07
Q6IFX2	Keratin, type I cytoskeletal 42 OS=Mus musculus OX=10090 GN=Krt42 PE=1 SV=1	21	10	20	5	452	50.1	5.16	1.63426e+07	1.53978e+08
Q925I1	ATPase family AAA domain-containing protein 3 OS=Mus musculus OX=10090 GN=Atad3 PE=1 SV=1	21	11	16	11	591	66.7	9.29	3.63768e+07	3.98424e+07
Q9WUM3	Coronin-1B OS=Mus musculus OX=10090 GN=Coro1b PE=1 SV=1	21	9	19	9	484	53.9	5.78	105199018	5.46126e+07
Q9D6M3	Mitochondrial glutamate carrier 1 OS=Mus musculus OX=10090 GN=Slc25a22 PE=1 SV=1	21	6	10	5	323	34.6	9.09	4.25584e+07	3.58766e+07
Q9CR57	Large ribosomal subunit protein eL14 OS=Mus musculus OX=10090 GN=Rpl14 PE=1 SV=3	21	4	7	4	217	23.5	11.02	3.358e+07	4.16633e+07
Q80V08	Large ribosomal subunit protein uL22 (Fragment) OS=Mus musculus OX=10090 GN=Rpl17 PE=2 SV=1	21	3	7	3	194	22.4	10.33	25027652	1.47671e+07
A0A1B0GSS8	Ribosomal protein L18 OS=Mus musculus OX=10090 GN=Rpl18 PE=1 SV=1	21	3	4	3	155	17.9	11.91	2.84964e+07	1.90919e+07
P62855	Small ribosomal subunit protein eS26 OS=Mus musculus OX=10090 GN=Rps26 PE=1 SV=3	21	2	3	2	115	13	11	17397094	2.1729e+07
A0A0J9YVJ3	Solute carrier family 25 (mitochondrial carrier, glutamate), member 22 (Fragment) OS=Mus musculus OX=10090 GN=Slc25a22 PE=1 SV=1	21	2	2	1	99	10.3	8	4575042	3.7452e+06
P62900	Large ribosomal subunit protein eL31 OS=Mus musculus OX=10090 GN=Rpl31 PE=1 SV=1	21	3	3	3	125	14.5	10.54	3.46723e+06	3.95164e+06
A0A286YCI8	Sorbin and SH3 domain containing 1 OS=Mus musculus OX=10090 GN=Sorbs1 PE=1 SV=1	20	21	29	12	1290	143	8.31	7.03545e+07	6.21714e+07
P29341	Polyadenylate-binding protein 1 OS=Mus musculus OX=10090 GN=Pabpc1 PE=1 SV=2	20	11	20	11	636	70.6	9.5	3.4482e+07	3.40177e+07
Q91VR5	ATP-dependent RNA helicase DDX1 OS=Mus musculus OX=10090 GN=Ddx1 PE=1 SV=1	20	11	20	11	740	82.4	7.21	4.33201e+07	4.08703e+07
Q62095	ATP-dependent RNA helicase DDX3Y OS=Mus musculus OX=10090 GN=Ddx3y PE=1 SV=2	20	11	19	1	658	73.4	7.53
Q5FWB6	60S acidic ribosomal protein P0 OS=Mus musculus OX=10090 GN=Rplp0 PE=2 SV=1	20	5	9	5	317	34.2	6.25	2.92182e+07	4.10294e+07
P99029	Peroxiredoxin-5, mitochondrial OS=Mus musculus OX=10090 GN=Prdx5 PE=1 SV=2	20	3	6	3	210	21.9	8.85	1.77052e+07	1.28247e+07
A0A1L1SUX8	Thymus cell antigen 1, theta (Fragment) OS=Mus musculus OX=10090 GN=Thy1 PE=1 SV=1	20	2	5	2	125	14	9.22	3.11137e+07	3.11992e+07
P14115	Large ribosomal subunit protein uL15 OS=Mus musculus OX=10090 GN=Rpl27a PE=1 SV=5	20	3	5	3	148	16.6	11.12	2.23548e+07	2.57282e+07
Q5M9N5	Large ribosomal subunit protein eL28 OS=Mus musculus OX=10090 GN=Rpl28 PE=2 SV=1	20	3	5	3	137	15.7	12.02	11370003	1.48722e+07
P62911	Large ribosomal subunit protein eL32 OS=Mus musculus OX=10090 GN=Rpl32 PE=1 SV=2	20	3	4	3	135	15.9	11.33	1.18952e+07	1.42511e+07
Q9CPQ1	Cytochrome c oxidase subunit 6C OS=Mus musculus OX=10090 GN=Cox6c PE=1 SV=3	20	2	2	2	76	8.5	10.14	9206828	6.3153e+06
G3UYU2	Reproductive homeobox 2C (Fragment) OS=Mus musculus OX=10090 GN=Rhox2c PE=4 SV=1	20	1	1	1	113	12.6	5.02	2.1853e+06	2.90139e+06
O88737	Protein bassoon OS=Mus musculus OX=10090 GN=Bsn PE=1 SV=4	19	49	85	48	3942	418.6	7.71	2.5081e+08	2.07688e+08
P39447	Tight junction protein ZO-1 OS=Mus musculus OX=10090 GN=Tjp1 PE=1 SV=2	19	26	42	25	1745	194.6	6.64	8.52383e+07	7.46133e+07
Q80U89	MKIAA0034 protein (Fragment) OS=Mus musculus OX=10090 GN=mKIAA0034 PE=3 SV=2	19	24	34	24	1684	192.4	5.6	6.49607e+07	6.0133e+07
F8WGF2	Nitric oxide synthase 1 OS=Mus musculus OX=10090 GN=Nos1 PE=1 SV=1	19	25	42	25	1463	164.2	7.24	1.039e+08	1.08292e+08
Q8CC13	AP complex subunit beta OS=Mus musculus OX=10090 GN=Ap1b1 PE=2 SV=1	19	15	24	3	953	104.9	5.06	3.13098e+06	3.16384e+06
Q9QWL7	Keratin, type I cytoskeletal 17 OS=Mus musculus OX=10090 GN=Krt17 PE=1 SV=3	19	9	16	3	433	48.1	5.06	137374270	1.11035e+09
I7HLV2	Ribosomal protein 10 (Fragment) OS=Mus musculus OX=10090 GN=Rpl10 PE=1 SV=1	19	4	7	4	201	23.1	10.01	1.49052e+07	1.68179e+07
Q8VC94	Large ribosomal subunit protein uL5 OS=Mus musculus OX=10090 GN=Rpl11 PE=2 SV=1	19	3	6	3	167	19	9.8	2.95185e+07	2.44547e+07
Q9JKC6	Cell cycle exit and neuronal differentiation protein 1 OS=Mus musculus OX=10090 GN=Cend1 PE=1 SV=1	19	2	3	2	149	15	8.97	4.92516e+06	4.22491e+06
A0A0A6YX05	Sodium/potassium-transporting ATPase subunit beta (Fragment) OS=Mus musculus OX=10090 GN=Atp1b1 PE=1 SV=1	19	2	2	2	132	15.2	7.75	5909692	5.75867e+06
P62830	Large ribosomal subunit protein uL14 OS=Mus musculus OX=10090 GN=Rpl23 PE=1 SV=1	19	3	5	3	140	14.9	10.51	1.5368e+07	1.7746e+07
X5J4T2	IgG1 heavy chain VDJ region (Fragment) OS=Mus musculus OX=10090 PE=2 SV=1	19	2	3	1	103	11.5	8.4	21821412	2.01724e+07
P01633	Immunoglobulin kappa chain variable 6-17 OS=Mus musculus OX=10090 GN=Igkv6-17 PE=1 SV=1	19	2	3	1	149	16.4	6.92
Q69ZX3	MKIAA0866 protein (Fragment) OS=Mus musculus OX=10090 GN=Myh11 PE=2 SV=1	18	32	77	8	1984	228.1	5.45	1.34564e+07	9.33277e+06
P14873	Microtubule-associated protein 1B OS=Mus musculus OX=10090 GN=Map1b PE=1 SV=2	18	29	53	27	2464	270.1	4.83	1.23797e+08	1.35717e+08
Q8C0Y2	Class II aldolase/adducin N-terminal domain-containing protein (Fragment) OS=Mus musculus OX=10090 GN=Add2 PE=2 SV=1	18	11	17	11	702	77.8	5.55	1.00747e+08	8.66318e+07
Q3TYE5	Limbic system-associated membrane protein OS=Mus musculus OX=10090 GN=Lsamp PE=1 SV=1	18	5	6	5	338	37.3	6.68	6.60738e+06	7.8163e+06
Q8BJH1	Zinc finger C2HC domain-containing protein 1A OS=Mus musculus OX=10090 GN=Zc2hc1a PE=1 SV=1	18	5	6	5	324	35.1	9.88	1.82251e+07	2.08144e+07
Q641N3	Rps16 protein (Fragment) OS=Mus musculus OX=10090 GN=Rps16 PE=2 SV=1	18	3	6	3	157	17.5	10.21	1.26679e+07	1.01232e+07
X5J541	IgG1 heavy chain VDJ region (Fragment) OS=Mus musculus OX=10090 PE=2 SV=1	18	3	3	3	109	12.2	6.01	2.27875e+07	1.53214e+07
G3X9V4	Glutamate receptor OS=Mus musculus OX=10090 GN=Grin2b PE=1 SV=1	17	22	37	20	1482	165.9	6.87	1.47958e+08	1.24224e+08
Q9JJ28	Protein flightless-1 homolog OS=Mus musculus OX=10090 GN=Flii PE=1 SV=1	17	18	30	18	1271	144.7	6.06	1.28058e+08	9.14508e+07
Q3UHD9	Arf-GAP with GTPase, ANK repeat and PH domain-containing protein 2 OS=Mus musculus OX=10090 GN=Agap2 PE=1 SV=1	17	16	28	15	1186	124.4	9.89	9.29512e+07	8.74952e+07
A2AJA9	Apical junction component 1 homolog OS=Mus musculus OX=10090 GN=Ajm1 PE=1 SV=1	17	14	25	14	974	107.1	9.11	6.92047e+07	5.89503e+07
Q8BG95	Protein phosphatase 1 regulatory subunit 12B OS=Mus musculus OX=10090 GN=Ppp1r12b PE=1 SV=2	17	16	26	13	976	109	5.74	5.76851e+07	4.89543e+07
Q8C2Q7	Heterogeneous nuclear ribonucleoprotein H1 OS=Mus musculus OX=10090 GN=Hnrnph1 PE=1 SV=1	17	6	13	5	472	51.2	6.8	5.25971e+07	4.66687e+07
Q8VCQ8	Caldesmon 1 OS=Mus musculus OX=10090 GN=Cald1 PE=1 SV=1	17	8	10	8	530	60.4	7.37	1.65995e+07	2.29468e+07
Q8BLV4	Leucine-rich repeat flightless-interacting protein 1 (Fragment) OS=Mus musculus OX=10090 GN=Lrrfip1 PE=2 SV=2	17	5	8	0	373	42.4	5.36
A0A0G2JFN8	Immunoglobulin kappa variable 8-19 (Fragment) OS=Mus musculus OX=10090 GN=Igkv8-19 PE=1 SV=4	17	2	4	1	121	13.3	4.96	8364605	5.30517e+06
D3YZZ4	Sperm acrosome developmental regulator OS=Mus musculus OX=10090 GN=Spacdr PE=1 SV=1	17	2	2	2	168	17.6	8.51	3684900	3.18034e+06
A0A1Y7VK62	Acyl-CoA thioesterase 4 (Fragment) OS=Mus musculus OX=10090 GN=Acot4 PE=1 SV=1	17	1	1	1	162	18.2	6.39	1.97912e+06
A2ARP8	Microtubule-associated protein 1 A OS=Mus musculus OX=10090 GN=Map1a PE=1 SV=1	16	37	63	35	3014	325.7	5.01	1.68357e+08	1.9058e+08
Q6ZQ32	MKIAA0858 protein (Fragment) OS=Mus musculus OX=10090 GN=Lmo7 PE=2 SV=1	16	25	36	25	1625	184.1	5.69	155501352	1.15715e+08
Q6ZQ49	Sodium/potassium-transporting ATPase subunit alpha (Fragment) OS=Mus musculus OX=10090 GN=Atp1a2 PE=2 SV=1	16	15	25	2	1022	112.2	5.6	3.58369e+07	3.4632e+07
Q8VDN2	Sodium/potassium-transporting ATPase subunit alpha-1 OS=Mus musculus OX=10090 GN=Atp1a1 PE=1 SV=1	16	13	21	2	1023	112.9	5.45
P50446	Keratin, type II cytoskeletal 6A OS=Mus musculus OX=10090 GN=Krt6a PE=1 SV=3	16	12	23	1	553	59.3	7.94	1.19781e+07	6.98323e+07
A0A1L1SSC0	Leucine rich repeat (in FLII) interacting protein 2 OS=Mus musculus OX=10090 GN=Lrrfip2 PE=1 SV=2	16	11	19	10	670	75.8	6.38	187521939	1.64268e+08
Q8K212	Phosphofurin acidic cluster sorting protein 1 OS=Mus musculus OX=10090 GN=Pacs1 PE=1 SV=2	16	11	19	11	961	104.8	7.74	2.86286e+07	3.49014e+07
A0A668KL65	Sorbin and SH3 domain containing 1 (Fragment) OS=Mus musculus OX=10090 GN=Sorbs1 PE=1 SV=1	16	13	17	4	1005	111.8	7.33	12431132	8.62781e+06
Q6P1J1	Collapsin response mediator protein 1 OS=Mus musculus OX=10090 GN=Crmp1 PE=1 SV=1	16	9	15	6	686	74.2	6.81	3.00101e+07	3.43808e+07
P56480	ATP synthase subunit beta, mitochondrial OS=Mus musculus OX=10090 GN=Atp5f1b PE=1 SV=2	16	6	10	6	529	56.3	5.34	1.9941e+07	1.17428e+07
E9Q9T1	Leucine rich repeat (in FLII) interacting protein 1 OS=Mus musculus OX=10090 GN=Lrrfip1 PE=1 SV=2	16	9	16	4	628	71.1	5.83	4.09593e+07	3.17057e+07
Q99LF4	RNA-splicing ligase RtcB homolog OS=Mus musculus OX=10090 GN=Rtcb PE=1 SV=1	16	6	8	6	505	55.2	7.23	2.51662e+07	2.25106e+07
A0A087WSF5	Leucine rich repeat (in FLII) interacting protein 1 (Fragment) OS=Mus musculus OX=10090 GN=Lrrfip1 PE=1 SV=1	16	5	10	1	323	37	6.18	2.27562e+07	1.7466e+07
P97379	Ras GTPase-activating protein-binding protein 2 OS=Mus musculus OX=10090 GN=G3bp2 PE=1 SV=2	16	6	9	6	482	54.1	5.62	5.52552e+07	3.55826e+07
Q5F2I8	Gamma heavy chain variable region (Fragment) OS=Mus musculus OX=10090 GN=IgG1 TS1 VH PE=2 SV=1	16	1	3	1	119	13.3	7.91	23157677	1.68101e+07
Q920E7	Pterin-mimicking anti-idiotope heavy chain variable region (Fragment) OS=Mus musculus OX=10090 PE=4 SV=1	16	1	2	1	119	13	7.12	8754910	4.87552e+06
X5J4F0	IgM heavy chain VDJ region (Fragment) OS=Mus musculus OX=10090 PE=2 SV=1	16	1	2	1	100	11.5	8	10904216	4.83017e+06
A0A2I3BPG9	Ribosomal protein L36A, pseudogene 1 OS=Mus musculus OX=10090 GN=Rpl36a-ps1 PE=3 SV=1	16	2	4	2	106	12.4	10.51	9.22133e+06	1.06597e+07
P62082	Small ribosomal subunit protein eS7 OS=Mus musculus OX=10090 GN=Rps7 PE=1 SV=1	16	3	4	3	194	22.1	10.1	704831	491113
Q9CQ69	Cytochrome b-c1 complex subunit 8 OS=Mus musculus OX=10090 GN=Uqcrq PE=1 SV=3	16	1	2	1	82	9.8	10.26
A0A6I8MWY3	SH3 and multiple ankyrin repeat domains 2 OS=Mus musculus OX=10090 GN=Shank2 PE=1 SV=1	15	14	24	14	1281	137.8	6.35	4.05931e+07	3.38591e+07
Q80TQ3	MKIAA0845 protein (Fragment) OS=Mus musculus OX=10090 GN=Nefh PE=2 SV=1	15	16	25	12	1046	112.5	5.74	5.59116e+07	3.98737e+07
P63318	Protein kinase C gamma type OS=Mus musculus OX=10090 GN=Prkcg PE=1 SV=1	15	11	24	11	697	78.3	7.46	7.57064e+07	6.31615e+07
Q5J8K5	CAST1/ERC2 splicing variant-4 OS=Mus musculus OX=10090 GN=Erc2 PE=2 SV=1	15	15	23	15	953	110.2	7.03	110272402	9.70433e+07
B9EJ86	Oxysterol-binding protein-related protein 8 OS=Mus musculus OX=10090 GN=Osbpl8 PE=1 SV=1	15	10	17	10	889	101.2	6.96	2.41509e+07	3.44414e+07
E9PV26	Proline rich 36 OS=Mus musculus OX=10090 GN=Prr36 PE=1 SV=1	15	10	15	10	1098	110.6	9.98	2.27416e+07	3.42889e+07
Q3UTJ2	Sorbin and SH3 domain-containing protein 2 OS=Mus musculus OX=10090 GN=Sorbs2 PE=1 SV=2	15	13	16	13	1180	132.3	8.53	3.65987e+07	1.68622e+08
Q60865	Caprin-1 OS=Mus musculus OX=10090 GN=Caprin1 PE=1 SV=2	15	7	11	7	707	78.1	5.25	2.17101e+07	2.11129e+07
A0A4E9FT70	IgG3 (Fragment) OS=Mus musculus OX=10090 GN=IGHG3 PE=4 SV=1	15	5	20	3	376	41.2	7.9	2242830197	2.12151e+09
Q3U4G8	Coronin OS=Mus musculus OX=10090 GN=Coro2a PE=2 SV=1	15	8	11	8	524	59.6	7.87	45053017	4.19198e+07
P01872	Immunoglobulin heavy constant mu OS=Mus musculus OX=10090 GN=Ighm PE=1 SV=2	15	6	7	6	454	49.9	7.01	5.2808e+07	2.14188e+07
P62874	Guanine nucleotide-binding protein G(I)/G(S)/G(T) subunit beta-1 OS=Mus musculus OX=10090 GN=Gnb1 PE=1 SV=3	15	5	8	1	340	37.4	6	10524443
Q8QZT2	Centriole, cilia and spindle-associated protein OS=Mus musculus OX=10090 GN=Ccsap PE=1 SV=1	15	3	5	3	252	28.4	9.22	1.94955e+07	1.64682e+07
B0V2N8	Annexin (Fragment) OS=Mus musculus OX=10090 GN=Anxa2 PE=1 SV=1	15	2	2	2	176	19.6	5.96		3.47766e+06
Q6IRU2	Tropomyosin alpha-4 chain OS=Mus musculus OX=10090 GN=Tpm4 PE=1 SV=3	15	4	12	1	248	28.5	4.68		1.3712e+06
X5J5D0	IgM heavy chain VDJ region (Fragment) OS=Mus musculus OX=10090 PE=2 SV=1	15	2	3	1	115	12.7	9.03	30770744	2.96987e+07
O55142	Large ribosomal subunit protein eL33 OS=Mus musculus OX=10090 GN=Rpl35a PE=1 SV=2	15	2	3	2	110	12.5	10.89	7714344	8.75883e+06
Q9QYX7	Protein piccolo OS=Mus musculus OX=10090 GN=Pclo PE=1 SV=4	14	50	84	49	5068	550.5	6.51	1.5719e+08	1.73009e+08
A0A571BG24	LIM and calponin homology domains 1 OS=Mus musculus OX=10090 GN=Limch1 PE=1 SV=1	14	15	27	15	1511	168.4	5.41	60127387	4.97899e+07
D3YZU4	SH3 and multiple ankyrin repeat domains 1 OS=Mus musculus OX=10090 GN=Shank1 PE=1 SV=1	14	20	27	20	2159	225.2	8.15	5.16917e+07	3.60221e+07
A0A1D5RM83	IQ motif and Sec7 domain 1 OS=Mus musculus OX=10090 GN=Iqsec1 PE=1 SV=1	14	12	23	9	1051	117.9	7.68	2.57243e+07	2.28216e+07
A2A513	Keratin 10 OS=Mus musculus OX=10090 GN=Krt10 PE=1 SV=1	14	10	23	6	561	57	5.07	3.43015e+08	1.51188e+09
Q3UJS0	Large ribosomal subunit protein uL2 OS=Mus musculus OX=10090 GN=Rpl8 PE=2 SV=1	14	4	9	4	257	28	10.96	3.82171e+07	4.68479e+07
Q3UF82	Mitogen-activated protein kinase OS=Mus musculus OX=10090 GN=Mapk1 PE=2 SV=1	14	4	8	4	352	40.6	6.84	1.93604e+07	1.71812e+07
Q8R4E6	Purine-rich element-binding protein gamma OS=Mus musculus OX=10090 GN=Purg PE=1 SV=1	14	5	7	4	350	39.9	9.51	7114367	8.3068e+06
Q9DB77	Cytochrome b-c1 complex subunit 2, mitochondrial OS=Mus musculus OX=10090 GN=Uqcrc2 PE=1 SV=1	14	4	4	4	453	48.2	9.25	9.99617e+06	5.70615e+06
Q9CZ13	Cytochrome b-c1 complex subunit 1, mitochondrial OS=Mus musculus OX=10090 GN=Uqcrc1 PE=1 SV=2	14	5	5	5	480	52.8	6.21	6.1951e+06	4.8253e+06
Q4VA28	60S ribosomal protein L21 OS=Mus musculus OX=10090 GN=Rpl21 PE=2 SV=1	14	2	4	2	160	18.6	10.49	1.02403e+08	8.63127e+07
A0A0G2JFZ3	Immunoglobulin kappa chain variable 19-93 (Fragment) OS=Mus musculus OX=10090 GN=Igkv19-93 PE=1 SV=4	14	1	3	1	115	12.8	8.29	6.58203e+06	7.46766e+06
Q7TQD2	Tubulin polymerization-promoting protein OS=Mus musculus OX=10090 GN=Tppp PE=1 SV=1	14	2	3	2	218	23.6	9.42
Q9D859	Ras-related C3 botulinum toxin substrate 1 OS=Mus musculus OX=10090 GN=Rac1 PE=2 SV=1	14	3	4	3	192	21.5	8.5	1.52622e+07	1.23997e+07
Q4V9X9	Rpl23a protein (Fragment) OS=Mus musculus OX=10090 GN=Rpl23a PE=2 SV=1	14	2	4	2	155	17.6	10.45	1.4368e+07	1.77015e+07
A0A0G2JFA8	Immunoglobulin kappa variable 17-121 (Fragment) OS=Mus musculus OX=10090 GN=Igkv17-121 PE=4 SV=4	14	1	3	1	117	12.9	4.36	48767199	5.00171e+07
Q3TIF8	40S ribosomal protein S24 OS=Mus musculus OX=10090 GN=Rps24 PE=2 SV=1	14	2	4	2	133	15.4	10.71	997812	598897
B1AVU4	Predicted gene 14744 OS=Mus musculus OX=10090 GN=Gm14744 PE=3 SV=1	14	2	3	2	173	19.4	5.76	4.71624e+06	4.44362e+06
A0A075B5Q9	Immunoglobulin heavy variable 5-15 OS=Mus musculus OX=10090 GN=Ighv5-15 PE=1 SV=1	14	1	2	1	116	12.9	8.28	9917786	1.18431e+07
A0A075B5K7	Immunoglobulin kappa chain variable 14-100 OS=Mus musculus OX=10090 GN=Igkv14-100 PE=1 SV=7	14	1	2	1	116	12.6	4.78	2454750	3.01364e+06
A0A140T8N3	Immunoglobulin kappa chain variable 13-84 (Fragment) OS=Mus musculus OX=10090 GN=Igkv13-84 PE=1 SV=2	14	2	3	2	115	12.6	6.51	1.05718e+07	7.9355e+06
A0A075B5R5	Immunoglobulin heavy variable 4-1 (Fragment) OS=Mus musculus OX=10090 GN=Ighv4-1 PE=1 SV=7	14	1	2	1	116	12.9	8.9	4832968	3.2757e+06
B1ARU4	Microtubule-actin crosslinking factor 1 OS=Mus musculus OX=10090 GN=Macf1 PE=1 SV=2	13	80	130	77	7355	831.4	5.41	4.06689e+08	3.60745e+08
A2APL8	Amino acid transporter OS=Mus musculus OX=10090 GN=Slc1a2 PE=3 SV=1	13	8	13	8	569	61.7	6.84	4.94749e+07	3.79698e+07
G3UVV4	hexokinase OS=Mus musculus OX=10090 GN=Hk1 PE=1 SV=1	13	11	19	11	917	101.8	6.67	3.1429e+07	2.67264e+07
Q5PR69	Capping protein-inhibiting regulator of actin dynamics OS=Mus musculus OX=10090 GN=Cracd PE=1 SV=4	13	13	18	13	1291	142.8	5.31	3.87075e+07	3.53019e+07
Q3U9Q8	Gelsolin OS=Mus musculus OX=10090 GN=Gsn PE=2 SV=1	13	9	16	9	731	80.7	5.68	45032514	3.85761e+07
Q3TWF2	78 kDa glucose-regulated protein OS=Mus musculus OX=10090 GN=Hspa5 PE=2 SV=1	13	6	8	4	655	72.4	5.22	2.01127e+06	3.72718e+06
P07724	Albumin OS=Mus musculus OX=10090 GN=Alb PE=1 SV=3	13	6	12	6	608	68.6	6.07	6.24889e+07	4.47868e+07
Q8VD37	SH3-containing GRB2-like protein 3-interacting protein 1 OS=Mus musculus OX=10090 GN=Sgip1 PE=1 SV=1	13	6	11	6	806	86	7.87	1.75923e+07	1.77595e+07
P16460	Argininosuccinate synthase OS=Mus musculus OX=10090 GN=Ass1 PE=1 SV=1	13	6	10	6	412	46.6	8.22	2.64504e+07	3.64165e+07
Q62418	Drebrin-like protein OS=Mus musculus OX=10090 GN=Dbnl PE=1 SV=2	13	4	6	4	436	48.7	4.92	11924347	1.2442e+07
P84099	Large ribosomal subunit protein eL19 OS=Mus musculus OX=10090 GN=Rpl19 PE=1 SV=1	13	2	4	2	196	23.5	11.47	18317858	2.34457e+07
A0A2R8VHY9	Poly(rC) binding protein 2 (Fragment) OS=Mus musculus OX=10090 GN=Pcbp2 PE=1 SV=1	13	3	6	1	249	26.4	7.77	2.6066e+06	2.56535e+06
B7ZP22	Heterogeneous nuclear ribonucleoproteins A2/B1 OS=Mus musculus OX=10090 GN=Hnrnpa2b1 PE=2 SV=1	13	4	12	3	341	35.9	8.65	3345635	1.87761e+06
Q3UW40	TRASH domain-containing protein OS=Mus musculus OX=10090 GN=Rpl24 PE=2 SV=1	13	2	4	2	160	18.2	11.05	15989836	1.41583e+07
P19783	Cytochrome c oxidase subunit 4 isoform 1, mitochondrial OS=Mus musculus OX=10090 GN=Cox4i1 PE=1 SV=2	13	2	3	2	169	19.5	9.23	10516613	9.96444e+06
A0A0B4J1J2	Immunoglobulin kappa chain variable 5-43 (Fragment) OS=Mus musculus OX=10090 GN=Igkv5-43 PE=1 SV=1	13	1	2	1	115	12.6	6.51	6.91754e+06	2.66661e+06
P35802	Neuronal membrane glycoprotein M6-a OS=Mus musculus OX=10090 GN=Gpm6a PE=1 SV=1	13	3	3	3	278	31.1	5.27	8.622e+06	6.38992e+06
Q5M9P3	Small ribosomal subunit protein eS19 (Fragment) OS=Mus musculus OX=10090 GN=Rps19 PE=2 SV=1	13	2	4	2	151	16.7	10.52	8706117	1.26969e+07
E9Q3D6	Heat shock protein 90 alpha (cytosolic), class B member 1 (Fragment) OS=Mus musculus OX=10090 GN=Hsp90ab1 PE=1 SV=1	13	2	3	2	189	22.5	4.79	2.76366e+06	2.26021e+06
Q8C6Y3	Calcium channel, voltage-dependent, alpha2/delta subunit 1 OS=Mus musculus OX=10090 GN=Cacna2d1 PE=1 SV=1	13	1	1	1	100	10.9	5.1
E9PX29	Spectrin beta chain OS=Mus musculus OX=10090 GN=Sptbn4 PE=1 SV=1	12	22	38	19	2561	288.6	6	2.04312e+08	1.31596e+08
H3BJU7	Rho guanine nucleotide exchange factor 2 OS=Mus musculus OX=10090 GN=Arhgef2 PE=1 SV=1	12	11	16	11	956	108.5	6.87	2.27939e+07	2.98103e+07
Q9WV92	Band 4.1-like protein 3 OS=Mus musculus OX=10090 GN=Epb41l3 PE=1 SV=1	12	8	13	8	929	103.3	5.31	1.96385e+07	1.26575e+07
Q60749	KH domain-containing, RNA-binding, signal transduction-associated protein 1 OS=Mus musculus OX=10090 GN=Khdrbs1 PE=1 SV=2	12	6	17	6	443	48.3	8.72	1.30454e+08	1.16391e+08
Q8R5H6	Actin-binding protein WASF1 OS=Mus musculus OX=10090 GN=Wasf1 PE=1 SV=2	12	6	6	6	559	61.5	6.37	3.55507e+07	3.79309e+07
P63038	60 kDa heat shock protein, mitochondrial OS=Mus musculus OX=10090 GN=Hspd1 PE=1 SV=1	12	5	6	5	573	60.9	6.18	7.57683e+06	1.08978e+07
E9QKR0	Guanine nucleotide binding protein (G protein), beta 2 OS=Mus musculus OX=10090 GN=Gnb2 PE=1 SV=1	12	5	8	1	382	41.4	6.6	4.22691e+07	4.70353e+07
Q69ZX8	Actin-binding LIM protein 3 OS=Mus musculus OX=10090 GN=Ablim3 PE=1 SV=2	12	7	10	6	682	77.6	8.54	1.01606e+07	7.27859e+06
Q9QWW1	Homer protein homolog 2 OS=Mus musculus OX=10090 GN=Homer2 PE=1 SV=1	12	5	7	4	354	40.5	6.01	9.28233e+06	7.60703e+06
A0A4E9G461	IgG2 (Fragment) OS=Mus musculus OX=10090 GN=IGHG2 PE=4 SV=1	12	3	13	1	325	35.8	7.59
Q3TPC5	Serine/threonine-protein phosphatase 2A 55 kDa regulatory subunit B (Fragment) OS=Mus musculus OX=10090 GN=Ppp2r2a PE=2 SV=1	12	4	6	4	403	46.6	6.01	13601254	1.02656e+07
Q9Z0P4	Paralemmin-1 OS=Mus musculus OX=10090 GN=Palm PE=1 SV=1	12	4	7	3	383	41.6	4.84	2.39983e+06	1.90565e+06
P60335	Poly(rC)-binding protein 1 OS=Mus musculus OX=10090 GN=Pcbp1 PE=1 SV=1	12	4	8	2	356	37.5	7.09	9117962	8.95638e+06
Q791V5	Mitochondrial carrier homolog 2 OS=Mus musculus OX=10090 GN=Mtch2 PE=1 SV=1	12	2	3	2	303	33.5	8.25	624107	2.34008e+06
Q8R191	Synaptogyrin-3 OS=Mus musculus OX=10090 GN=Syngr3 PE=1 SV=1	12	2	3	2	229	24.5	8.18	1.13313e+07	1.16403e+07
Q62425	Cytochrome c oxidase subunit NDUFA4 OS=Mus musculus OX=10090 GN=Ndufa4 PE=1 SV=2	12	1	2	1	82	9.3	9.52	5270374	4.11498e+06
P48771	Cytochrome c oxidase subunit 7A2, mitochondrial OS=Mus musculus OX=10090 GN=Cox7a2 PE=1 SV=2	12	1	2	1	83	9.3	10.27		2.63812e+06
Q14BB9	MAP6 domain-containing protein 1 OS=Mus musculus OX=10090 GN=Map6d1 PE=1 SV=1	12	1	1	1	191	20.4	9.88
A0A087WPE2	5, 10-methenyltetrahydrofolate synthetase (Fragment) OS=Mus musculus OX=10090 GN=Mthfs PE=4 SV=1	12	1	2	1	60	6.6	5.08	12339886	1.10252e+07
A0A0U1RPS0	Adaptor-related protein complex 2, sigma 1 subunit OS=Mus musculus OX=10090 GN=Ap2s1 PE=1 SV=1	12	1	2	1	60	7.1	7.42	14853672	1.55897e+07
F7CEK4	Unc-13 homolog B (Fragment) OS=Mus musculus OX=10090 GN=Unc13b PE=1 SV=8	12	1	1	1	189	21.4	4.7		2.4757e+06
Q8BIZ1	Ankyrin repeat and sterile alpha motif domain-containing protein 1B OS=Mus musculus OX=10090 GN=Anks1b PE=1 SV=3	11	13	20	1	1259	139	6.29	109809791	9.07512e+07
Q3UP61	Disks large homolog 1 OS=Mus musculus OX=10090 GN=Dlg1 PE=2 SV=1	11	9	18	3	872	96.7	5.96	8.50121e+06	4.94696e+06
P08730	Keratin, type I cytoskeletal 13 OS=Mus musculus OX=10090 GN=Krt13 PE=1 SV=2	11	7	15	1	437	47.7	4.86	1.00529e+06	5.21335e+06
A0A2R8VHP3	Predicted pseudogene 5478 OS=Mus musculus OX=10090 GN=Gm5478 PE=1 SV=1	11	8	18	3	535	57.9	6.2	4.56066e+07	9.15471e+07
Q8C2Q3	RNA-binding protein 14 OS=Mus musculus OX=10090 GN=Rbm14 PE=1 SV=1	11	7	11	7	669	69.4	9.67	1.9281e+07	1.44624e+07
P58404	Striatin-4 OS=Mus musculus OX=10090 GN=Strn4 PE=1 SV=2	11	6	7	5	760	81.6	5.38	1.30758e+07	1.35461e+07
Q3UK30	RNA-binding protein FUS OS=Mus musculus OX=10090 PE=2 SV=1	11	5	8	5	518	52.6	9.42	41699698	2.63318e+07
Q3UNK1	Class II aldolase/adducin N-terminal domain-containing protein OS=Mus musculus OX=10090 GN=Add3 PE=2 SV=1	11	6	9	6	674	75.4	6.34	2.41015e+07	2.50989e+07
Q8BHJ5	F-box-like/WD repeat-containing protein TBL1XR1 OS=Mus musculus OX=10090 GN=Tbl1xr1 PE=1 SV=1	11	5	6	5	514	55.6	5.63	8394689	5.64927e+06
P19001	Keratin, type I cytoskeletal 19 OS=Mus musculus OX=10090 GN=Krt19 PE=1 SV=1	11	5	9	1	403	44.5	5.39
P60202	Myelin proteolipid protein OS=Mus musculus OX=10090 GN=Plp1 PE=1 SV=2	11	3	4	3	277	30.1	8.35	28277610	2.62581e+07
A2RRY2	2310046A06Rik protein OS=Mus musculus OX=10090 GN=Mlip PE=2 SV=1	11	2	3	2	269	29.5	6.25	5.45826e+06	3.91282e+06
A0A140T8T4	Large ribosomal subunit protein uL6 OS=Mus musculus OX=10090 GN=Rpl9-ps6 PE=3 SV=1	11	2	3	2	192	21.8	9.88	3.04083e+06	6.87535e+06
K7TRI7	IgA heavy chain variable region (Fragment) OS=Mus musculus OX=10090 PE=2 SV=1	11	1	2	1	109	12	6.52	9318650	5.30752e+06
A0A1D5RM23	Cleavage and polyadenylation specificity factor subunit 5 OS=Mus musculus OX=10090 GN=Nudt21 PE=1 SV=1	11	2	2	2	218	25.2	9.36		1.09549e+06
P12787	Cytochrome c oxidase subunit 5A, mitochondrial OS=Mus musculus OX=10090 GN=Cox5a PE=1 SV=2	11	2	2	2	146	16.1	6.54	1.03144e+07	1.14237e+07
A0A075B5T6	Immunoglobulin heavy variable V10-3 (Fragment) OS=Mus musculus OX=10090 GN=Ighv10-3 PE=1 SV=1	11	1	1	1	119	13.5	8.87	2.37566e+06	1.59939e+06
E9Q557	Desmoplakin OS=Mus musculus OX=10090 GN=Dsp PE=1 SV=1	10	30	34	30	2883	332.7	6.8	1.6874e+07	1.63702e+08
Q5SQX6	Cytoplasmic FMR1-interacting protein 2 OS=Mus musculus OX=10090 GN=Cyfip2 PE=1 SV=2	10	11	20	11	1253	145.6	7.05	4.03478e+07	4.96624e+07
B7ZNJ3	Caskin1 protein OS=Mus musculus OX=10090 GN=Caskin1 PE=2 SV=1	10	10	14	10	1360	142.6	9.23	2.83802e+07	3.22594e+07
Q6A065	Centrosomal protein of 170 kDa OS=Mus musculus OX=10090 GN=Cep170 PE=1 SV=2	10	13	18	13	1588	174.9	7.17	3.5156e+07	3.45251e+07
Q8CHC4	Synaptojanin-1 OS=Mus musculus OX=10090 GN=Synj1 PE=1 SV=3	10	12	15	12	1574	172.5	6.89	2.60028e+07	2.99519e+07
Q3UIC2	Cadherin domain-containing protein OS=Mus musculus OX=10090 GN=Cdh2 PE=2 SV=1	10	7	12	7	906	99.7	4.78	23898095	2.38203e+07
B1AS06	DLG associated protein 3 OS=Mus musculus OX=10090 GN=Dlgap3 PE=1 SV=1	10	9	11	8	966	104.6	8.81	3.3902e+07	2.57271e+07
Q6NV50	Catenin (Cadherin associated protein), alpha 1 OS=Mus musculus OX=10090 GN=Ctnna1 PE=2 SV=1	10	8	12	1	906	100	6.23	1.18449e+06	1.18088e+06
Q8C290	Heterogeneous nuclear ribonucleoprotein U OS=Mus musculus OX=10090 GN=Hnrnpu PE=2 SV=1	10	8	17	8	800	87.9	6.24	4.20259e+07	4.9831e+07
Q501J6	Probable ATP-dependent RNA helicase DDX17 OS=Mus musculus OX=10090 GN=Ddx17 PE=1 SV=1	10	6	8	3	650	72.4	8.59	7.04506e+06	4.11572e+06
P38647	Stress-70 protein, mitochondrial OS=Mus musculus OX=10090 GN=Hspa9 PE=1 SV=3	10	6	8	5	679	73.4	6.07	12325628	1.26523e+07
Q8CBE3	WD repeat-containing protein 37 OS=Mus musculus OX=10090 GN=Wdr37 PE=1 SV=1	10	5	9	5	496	55	7.23	2.7465e+07	2.23734e+07
Q64332	Synapsin-2 OS=Mus musculus OX=10090 GN=Syn2 PE=1 SV=2	10	4	6	4	586	63.3	8.43	6.90215e+06	6.07432e+06
Q9ESJ4	NCK-interacting protein with SH3 domain OS=Mus musculus OX=10090 GN=Nckipsd PE=1 SV=2	10	7	8	7	714	78.5	6.05	3.87006e+07	4.03033e+07
Q3THU8	Solute carrier family 25 member 3 OS=Mus musculus OX=10090 GN=Slc25a3 PE=2 SV=1	10	4	6	4	357	39.6	9.19	2.45072e+07	2.18547e+07
H3BIV5	A kinase (PRKA) anchor protein 5 OS=Mus musculus OX=10090 GN=Akap5 PE=1 SV=1	10	1	2	1	752	80.2	4.77
Q9CQE8	RNA transcription, translation and transport factor protein OS=Mus musculus OX=10090 GN=RTRAF PE=1 SV=1	10	2	3	2	244	28.1	6.89	3.34243e+06	3.08894e+06
Q6PER3	Microtubule-associated protein RP/EB family member 3 OS=Mus musculus OX=10090 GN=Mapre3 PE=1 SV=1	10	3	4	3	281	31.9	5.54	9.59093e+06	1.12248e+07
B0QZN5	Vesicle-associated membrane protein 2 OS=Mus musculus OX=10090 GN=Vamp2 PE=1 SV=1	10	1	2	1	163	17.9	9.38	6154055	6.88807e+06
A4FUR8	Syp protein (Fragment) OS=Mus musculus OX=10090 GN=Syp PE=2 SV=1	10	2	3	2	227	25.5	7.97	6.19889e+06	5.29754e+06
Q9JJV2	Profilin-2 OS=Mus musculus OX=10090 GN=Pfn2 PE=1 SV=3	10	1	2	1	140	15	6.99	6.45998e+06	6.84651e+06
Q91VN4	MICOS complex subunit Mic25 OS=Mus musculus OX=10090 GN=Chchd6 PE=1 SV=2	10	2	2	2	273	29.8	8.41	3.62467e+06
A0A494BBA8	Finkel-Biskis-Reilly murine sarcoma virus (FBR-MuSV) ubiquitously expressed (fox derived) OS=Mus musculus OX=10090 GN=Fau PE=1 SV=1	10	1	1	1	98	10.9	11.56	2.39126e+06	4.29892e+06
Q3TJD4	ATP synthase subunit b OS=Mus musculus OX=10090 GN=Atp5pb PE=2 SV=1	10	2	3	2	256	28.9	9.26	301052	210797
A0A0D3M042	Odorant binding protein 5 OS=Mus musculus domesticus OX=10092 GN=Obp1a PE=2 SV=1	10	2	3	2	163	18.6	6.05	2.52894e+07	1.90106e+07
P01642	Ig kappa chain V-V region L7 (Fragment) OS=Mus musculus OX=10090 GN=Gm10881 PE=1 SV=1	10	1	2	1	115	12.6	5.94	8218753	5.2049e+06
K7U5Q9	IgA heavy chain variable region (Fragment) OS=Mus musculus OX=10090 PE=2 SV=1	10	1	2	1	111	12.2	8.43	35963892	3.17923e+07
A0A140T8P3	Immunoglobulin kappa chain variable 15-103 (Fragment) OS=Mus musculus OX=10090 GN=Igkv15-103 PE=1 SV=2	10	1	1	1	115	12.5	7.8	7.36744e+06	4.48304e+06
P47964	Large ribosomal subunit protein eL36 OS=Mus musculus OX=10090 GN=Rpl36 PE=1 SV=3	10	1	1	1	105	12.2	11.59	7977060	9.42186e+06
A0A140T8P5	Immunoglobulin kappa chain variable 8-24 (Fragment) OS=Mus musculus OX=10090 GN=Igkv8-24 PE=1 SV=2	10	1	1	1	121	13.3	5.94	3.34616e+06	2.50069e+06
Q3V0D3	Uncharacterized protein OS=Mus musculus OX=10090 PE=2 SV=1	10	1	1	1	80	9	8.78	1.37743e+06	2.37453e+06
A0A1B0GRB6	Bromodomain containing 3, opposite strand OS=Mus musculus OX=10090 GN=Brd3os PE=1 SV=1	10	1	2	1	84	9.7	9.48	8611425	6.18215e+06
A2APS4	Sterol carrier protein 2, liver (Fragment) OS=Mus musculus OX=10090 GN=Scp2 PE=1 SV=1	10	1	1	1	231	25.7	6.54	2.41787e+06
Q68FM7	Rho guanine nucleotide exchange factor (GEF) 11 OS=Mus musculus OX=10090 GN=Arhgef11 PE=1 SV=1	9	11	16	11	1552	171.7	5.58	3.3507e+07	2.18737e+07
Q4ACU6	SH3 and multiple ankyrin repeat domains protein 3 OS=Mus musculus OX=10090 GN=Shank3 PE=1 SV=3	9	13	21	13	1730	185.3	8.88	4.97279e+07	3.6938e+07
Q3TTY5	Keratin, type II cytoskeletal 2 epidermal OS=Mus musculus OX=10090 GN=Krt2 PE=1 SV=1	9	10	23	5	707	70.9	8.06	112517739	4.24355e+08
Q3UT88	RING-type E3 ubiquitin transferase OS=Mus musculus OX=10090 GN=Rc3h1 PE=2 SV=1	9	7	10	7	1130	125.4	7.01	2.57396e+07	2.62574e+07
Q5DU25	IQ motif and SEC7 domain-containing protein 2 OS=Mus musculus OX=10090 GN=Iqsec2 PE=1 SV=3	9	12	17	9	1478	161.7	8.56	2.99622e+07	1.91713e+07
Q9D415	Disks large-associated protein 1 OS=Mus musculus OX=10090 GN=Dlgap1 PE=1 SV=3	9	9	13	8	992	110.3	7.09	5.578e+07	3.6088e+07
A0A0R4J0J8	Cytospin-A OS=Mus musculus OX=10090 GN=Specc1l PE=1 SV=1	9	8	11	8	1135	126.5	5.94	1.30271e+07	1.3414e+07
E0CZ78	Serine/threonine-protein phosphatase OS=Mus musculus OX=10090 GN=Ppp3cb PE=1 SV=1	9	4	7	1	524	59	5.91
Q8C1W9	Nucleosome assembly protein 1-like 4 OS=Mus musculus OX=10090 GN=Nap1l4 PE=2 SV=1	9	3	6	2	422	47.3	4.73	1.35582e+07	8.62001e+06
Q3TNK2	Uncharacterized protein OS=Mus musculus OX=10090 GN=Wdr1 PE=2 SV=1	9	4	5	4	606	66.3	6.73	1.43828e+07	1.23902e+07
Q3UMT1	Protein phosphatase 1 regulatory subunit 12C OS=Mus musculus OX=10090 GN=Ppp1r12c PE=1 SV=1	9	4	5	4	782	84.6	6	5.48427e+06	4.17951e+06
Q792Z1	Trypsin 10 OS=Mus musculus OX=10090 GN=Try10 PE=1 SV=1	9	2	5	2	246	26.2	5.83	1.02733e+08	1.10251e+08
Q60668	Heterogeneous nuclear ribonucleoprotein D0 OS=Mus musculus OX=10090 GN=Hnrnpd PE=1 SV=2	9	3	5	3	355	38.3	7.81	2.10456e+07	1.24411e+07
Q80U23	Syntaphilin OS=Mus musculus OX=10090 GN=Snph PE=1 SV=3	9	4	6	4	495	53.7	5.9	1.78369e+07	1.12404e+07
Q9CR62	Mitochondrial 2-oxoglutarate/malate carrier protein OS=Mus musculus OX=10090 GN=Slc25a11 PE=1 SV=3	9	3	4	3	314	34.1	9.94	4.34684e+06	3.71347e+06
Q3UJK2	Hyaluronan/mRNA-binding protein domain-containing protein OS=Mus musculus OX=10090 GN=Serbp1 PE=2 SV=1	9	3	3	3	392	42.9	8.44	2.92529e+06	3.32065e+06
F6ZQL0	Metadherin (Fragment) OS=Mus musculus OX=10090 GN=Mtdh PE=1 SV=1	9	2	2	2	220	24.4	9.31	2255716	2.4997e+06
A0A1E1GJG6	Single-chain variable OS=Mus musculus OX=10090 GN=Wgn-scFv PE=2 SV=1	9	2	3	1	240	25.7	7.05	14932129	6.05015e+06
P35700	Peroxiredoxin-1 OS=Mus musculus OX=10090 GN=Prdx1 PE=1 SV=1	9	2	5	2	199	22.2	8.12	3741224	5.00724e+06
P60521	Gamma-aminobutyric acid receptor-associated protein-like 2 OS=Mus musculus OX=10090 GN=Gabarapl2 PE=1 SV=1	9	1	2	1	117	13.7	8.1	2.03112e+06	2.13322e+06
Q9CPU4	Glutathione S-transferase 3, mitochondrial OS=Mus musculus OX=10090 GN=Mgst3 PE=1 SV=1	9	1	1	1	153	16.9	9.5	3.0339e+06	2.06908e+06
A0A075B5R0	Immunoglobulin heavy variable 5-16 OS=Mus musculus OX=10090 GN=Ighv5-16 PE=1 SV=1	9	1	2	1	116	13.2	7.81	2.98369e+06
F7C0H6	CB1 cannabinoid receptor-interacting protein 1 (Fragment) OS=Mus musculus OX=10090 GN=Cnrip1 PE=1 SV=1	9	1	1	1	184	20.7	9.36
A0A075B5L2	Immunoglobulin kappa chain variable 4-91 (Fragment) OS=Mus musculus OX=10090 GN=Igkv4-91 PE=1 SV=2	9	1	2	1	119	12.7	7.12	22337076	2.48867e+07
A0A978W7D4	Anti-V3 immunglobulin heavy chain (Fragment) OS=Mus musculus OX=10090 PE=2 SV=1	9	1	2	1	121	13.7	9.1	11970092	8.41255e+06
P67984	Large ribosomal subunit protein eL22 OS=Mus musculus OX=10090 GN=Rpl22 PE=1 SV=2	9	1	1	1	128	14.8	9.19	2.05461e+06	2.10337e+06
P61750	ADP-ribosylation factor 4 OS=Mus musculus OX=10090 GN=Arf4 PE=1 SV=2	9	2	2	2	180	20.4	7.14	2.80923e+06	2.47269e+06
P10639	Thioredoxin OS=Mus musculus OX=10090 GN=Txn PE=1 SV=3	9	1	1	1	105	11.7	4.92	4.24699e+06	6.62389e+06
F7AI47	Serine and arginine-rich splicing factor 1 (Fragment) OS=Mus musculus OX=10090 GN=Srsf1 PE=1 SV=1	9	1	2	1	106	11.6	9.76	1.96257e+06	1.72312e+06
Q9D9P1	Coiled-coil-helix-coiled-coil-helix domain containing 3 OS=Mus musculus OX=10090 GN=Chchd3 PE=1 SV=1	9	1	1	1	175	20.4	8.27	2.10919e+06	1.51338e+06
A0A2R8VHS4	Dendrin (Fragment) OS=Mus musculus OX=10090 GN=Ddn PE=4 SV=1	9	1	1	1	102	11.6	11.65
Q8C4J3	AGC-kinase C-terminal domain-containing protein (Fragment) OS=Mus musculus OX=10090 GN=Prkacb PE=2 SV=1	9	1	1	1	108	12.6	7.28	1.76922e+06	1.69425e+06
G3UW85	Enhancer of rudimentary homolog OS=Mus musculus OX=10090 GN=Erh PE=1 SV=1	9	1	1	1	123	14.3	5.54
W6PPR4	480-kDa ankyrinG OS=Mus musculus OX=10090 GN=Ank3 PE=4 SV=1	8	33	59	20	4332	473.5	6.52	4.36197e+07	4.05975e+07
B9EJA2	Cortactin-binding protein 2 OS=Mus musculus OX=10090 GN=Cttnbp2 PE=1 SV=2	8	9	15	9	1648	178.7	8.19	22637516	2.78706e+07
E9Q8N5	CLIP associating protein 2 OS=Mus musculus OX=10090 GN=Clasp2 PE=1 SV=1	8	8	16	6	1286	140.6	8.63	1.72173e+07	2.06811e+07
Q8VED5	Keratin, type II cytoskeletal 79 OS=Mus musculus OX=10090 GN=Krt79 PE=1 SV=2	8	8	18	1	531	57.5	7.69
A2AI78	Connector enhancer of kinase suppressor of Ras 2 OS=Mus musculus OX=10090 GN=Cnksr2 PE=1 SV=1	8	7	10	7	896	101.6	7.11	1.71126e+07	1.42959e+07
Q8CGF6	WD repeat-containing protein 47 OS=Mus musculus OX=10090 GN=Wdr47 PE=1 SV=2	8	6	10	6	920	102.2	5.97	2.11387e+07	2.12758e+07
A2AJI1	MAP7 domain containing 1 OS=Mus musculus OX=10090 GN=Map7d1 PE=1 SV=1	8	5	8	5	774	85.7	9.95	2.37599e+07	1.8197e+07
Q8BXK8	Arf-GAP with GTPase, ANK repeat and PH domain-containing protein 1 OS=Mus musculus OX=10090 GN=Agap1 PE=1 SV=1	8	6	7	4	857	94.4	7.94	5489896	8.56315e+06
Q571J8	non-specific serine/threonine protein kinase (Fragment) OS=Mus musculus OX=10090 GN=Mark2 PE=2 SV=1	8	5	10	4	780	86.7	9.61	2.05034e+08	1.88515e+08
A0A1B0GT88	Brain-enriched guanylate kinase-associated OS=Mus musculus OX=10090 GN=Begain PE=1 SV=1	8	6	7	6	824	89	6.19	18697660	1.54737e+07
Q8R4U7	Leucine zipper protein 1 OS=Mus musculus OX=10090 GN=Luzp1 PE=1 SV=2	8	7	9	7	1068	119.2	7.99	4.33859e+07	3.59411e+07
E9QMU3	Microtubule-associated protein 7 OS=Mus musculus OX=10090 GN=Map7 PE=1 SV=3	8	5	6	5	730	81.9	9.36	1.5664e+07	1.4488e+07
Q3TJZ6	Protein FAM98A OS=Mus musculus OX=10090 GN=Fam98a PE=1 SV=1	8	3	5	3	515	55	8.95	6.23163e+06	4.87135e+06
Q9Z1R9	Protease, serine 1 (trypsin 1) OS=Mus musculus OX=10090 GN=Prss1 PE=1 SV=1	8	1	89	1	246	26.1	4.94	4.83499e+09	4.96423e+09
Q3U7N2	MICOS complex subunit MIC60 OS=Mus musculus OX=10090 GN=Immt PE=2 SV=1	8	6	8	6	741	82.5	6.79	5.97041e+07	5.06994e+07
P50516	V-type proton ATPase catalytic subunit A OS=Mus musculus OX=10090 GN=Atp6v1a PE=1 SV=2	8	4	5	4	617	68.3	5.58	2982806	2.16407e+06
Q7TME0	Phospholipid phosphatase-related protein type 4 OS=Mus musculus OX=10090 GN=Plppr4 PE=1 SV=2	8	4	5	4	766	83.2	8.84	3.04525e+06	2.72445e+06
Q8K0S0	Phytanoyl-CoA hydroxylase-interacting protein OS=Mus musculus OX=10090 GN=Phyhip PE=1 SV=1	8	3	4	3	330	37.5	7.01	1.39673e+07	6.54767e+06
Q8CD09	LIM zinc-binding domain-containing protein OS=Mus musculus OX=10090 GN=Lima1 PE=2 SV=1	8	3	3	3	593	66	5.91	2446238	2.38004e+06
A1A4A7	Pgam5 protein (Fragment) OS=Mus musculus OX=10090 GN=Pgam5 PE=2 SV=1	8	2	3	2	291	32.3	9.04	6.23035e+06	7.3901e+06
Q9CR68	Cytochrome b-c1 complex subunit Rieske, mitochondrial OS=Mus musculus OX=10090 GN=Uqcrfs1 PE=1 SV=1	8	2	3	2	274	29.3	8.7	8.22588e+06	6.31336e+06
A0A571BF54	Voltage-gated potassium channel subunit beta-1 OS=Mus musculus OX=10090 GN=Kcnab2 PE=1 SV=1	8	2	3	2	398	44	9.13	6742465	5.83561e+06
P50518	V-type proton ATPase subunit E 1 OS=Mus musculus OX=10090 GN=Atp6v1e1 PE=1 SV=2	8	2	4	2	226	26.1	8.43	1.79163e+07	2.46803e+07
Q3V2E0	Peptidase S1 domain-containing protein OS=Mus musculus OX=10090 GN=Try5 PE=2 SV=1	8	1	6	1	255	27.1	6.73	122632128	2.54434e+08
P31361	POU domain, class 3, transcription factor 3 OS=Mus musculus OX=10090 GN=Pou3f3 PE=2 SV=2	8	1	1	1	497	50.2	7.87	2.00673e+06	3.34713e+06
Q91W10	Metal cation symporter ZIP8 OS=Mus musculus OX=10090 GN=Slc39a8 PE=1 SV=1	8	1	1	1	462	50.1	5.86
Q80U35	Rho guanine nucleotide exchange factor 17 OS=Mus musculus OX=10090 GN=Arhgef17 PE=1 SV=2	7	10	14	10	2057	221.5	6.3	2.49996e+07	1.77643e+07
Q80VC9	Calmodulin-regulated spectrin-associated protein 3 OS=Mus musculus OX=10090 GN=Camsap3 PE=1 SV=1	7	6	9	6	1252	135.1	8.43	6.77945e+06	7.03293e+06
Q8BJ42	Disks large-associated protein 2 OS=Mus musculus OX=10090 GN=Dlgap2 PE=1 SV=2	7	7	9	5	1059	119	6.81	4.15462e+07	3.45336e+07
B7ZNF6	Catenin (cadherin associated protein), delta 2 OS=Mus musculus OX=10090 GN=Ctnnd2 PE=1 SV=1	7	7	9	6	1221	132.3	7.84	1.40826e+07	1.09213e+07
Q80Y24	Prickle-like protein 2 OS=Mus musculus OX=10090 GN=Prickle2 PE=1 SV=3	7	4	6	4	845	95.7	7.27	4453756	3.58769e+06
E9PWE8	Dihydropyrimidinase-like 3 OS=Mus musculus OX=10090 GN=Dpysl3 PE=1 SV=1	7	4	6	2	683	73.8	6.46	3.66134e+06	3.26178e+06
Q6ZQ61	MKIAA0723 protein (Fragment) OS=Mus musculus OX=10090 GN=Matr3 PE=2 SV=1	7	3	5	3	852	95.2	6.27	3.0054e+06	3.11372e+06
Q8BUV3	Gephyrin OS=Mus musculus OX=10090 GN=Gphn PE=1 SV=2	7	5	7	5	769	83.2	5.6	1.65724e+07	1.47861e+07
Q6AXB7	Fragile X mental retardation syndrome 1 homolog OS=Mus musculus OX=10090 GN=Fmr1 PE=1 SV=1	7	4	5	3	614	68.8	7.42	4.69799e+06	4.59053e+06
P70404	Isocitrate dehydrogenase [NAD] subunit gamma 1, mitochondrial OS=Mus musculus OX=10090 GN=Idh3g PE=1 SV=1	7	3	3	3	393	42.8	9.01	5.52903e+06	3.98179e+06
Q91VA7	Isocitrate dehydrogenase [NAD] subunit, mitochondrial OS=Mus musculus OX=10090 GN=Idh3b PE=1 SV=1	7	3	5	3	384	42.2	8.6	1.25152e+07	1.05432e+07
A0A0A6YWC8	Vimentin OS=Mus musculus OX=10090 GN=Vim PE=1 SV=1	7	3	5	2	427	49.2	5.12	7.08421e+06	5.3297e+06
A0A1D5RMG4	ArfGAP with GTPase domain, ankyrin repeat and PH domain 3 OS=Mus musculus OX=10090 GN=Agap3 PE=1 SV=1	7	2	2	1	396	42.4	8.06	3360881	3.28981e+06
Q5SRX1	TOM1-like protein 2 OS=Mus musculus OX=10090 GN=Tom1l2 PE=1 SV=1	7	4	6	4	507	55.6	4.82	8.89607e+06	7.54966e+06
Q8C1B7	Septin-11 OS=Mus musculus OX=10090 GN=Septin11 PE=1 SV=4	7	3	7	2	431	49.7	6.68	8.40505e+06	8.66665e+06
Q9CRS5	EWS RNA binding protein 1 (Fragment) OS=Mus musculus OX=10090 GN=Ewsr1 PE=2 SV=1	7	2	4	2	333	34.6	9.95	7.08475e+06	7.92861e+06
Q9D3A8	Carboxyl-terminal PDZ ligand of neuronal nitric oxide synthase protein OS=Mus musculus OX=10090 GN=Nos1ap PE=1 SV=3	7	3	4	3	503	55.8	6.09	6.77631e+06	7.00399e+06
Q78TU8	Actin-associated protein FAM107A OS=Mus musculus OX=10090 GN=Fam107a PE=1 SV=1	7	1	2	1	144	17.5	9.74	4.72041e+06	3.82429e+06
Q3UF68	Major prion protein OS=Mus musculus OX=10090 GN=Prnp PE=2 SV=1	7	2	3	2	254	27.9	9.33	9641272	8.18113e+06
Q6ZWV7	Large ribosomal subunit protein uL29 OS=Mus musculus OX=10090 GN=Rpl35 PE=1 SV=1	7	1	1	1	123	14.5	11.05	1.38345e+06	1.06375e+06
P47915	Large ribosomal subunit protein eL29 OS=Mus musculus OX=10090 GN=Rpl29 PE=1 SV=2	7	1	1	1	160	17.6	11.84	8556983	5.58568e+06
P43274	Histone H1.4 OS=Mus musculus OX=10090 GN=H1-4 PE=1 SV=2	7	2	2	2	219	22	11.11	2.58106e+07	3.37987e+07
F6RM14	Nebulette (Fragment) OS=Mus musculus OX=10090 GN=Nebl PE=1 SV=1	7	1	1	1	131	14.8	6.54	4.05966e+06	3.52152e+06
Q8JZZ5	Phosphatidylinositol transfer protein, beta OS=Mus musculus OX=10090 GN=Pitpnb PE=1 SV=1	7	1	2	1	272	31.6	6.37	42967317	6.12643e+07
Q9D938	Transmembrane protein 160 OS=Mus musculus OX=10090 GN=Tmem160 PE=2 SV=1	7	1	1	1	188	19.6	7.3	2.19875e+06	1.44302e+06
Q05816	Fatty acid-binding protein 5 OS=Mus musculus OX=10090 GN=Fabp5 PE=1 SV=3	7	1	1	1	135	15.1	6.54	7.71458e+06	5.29472e+06
P49070	Guided entry of tail-anchored proteins factor CAMLG OS=Mus musculus OX=10090 GN=Camlg PE=1 SV=2	7	1	1	1	294	32.5	7.74
Q0VBH3	Olfactory receptor OS=Mus musculus OX=10090 GN=Or52ae9 PE=2 SV=1	7	1	1	1	314	35.2	8.88	5603999	4.83733e+06
A0A2R8VHJ2	Cysteine sulfinic acid decarboxylase (Fragment) OS=Mus musculus OX=10090 GN=Csad PE=1 SV=1	7	1	1	1	210	23.3	5.9		3.54597e+06
S4R1P5	Dystonin OS=Mus musculus OX=10090 GN=Dst PE=1 SV=1	6	39	59	37	7717	870	5.45	1.17047e+08	9.7923e+07
E9Q1F5	Myosin VC OS=Mus musculus OX=10090 GN=Myo5c PE=1 SV=1	6	7	14	1	1742	202.6	7.59	8.10554e+06	1.08306e+07
A0A5F8MPL9	Dedicator of cytokinesis 9 OS=Mus musculus OX=10090 GN=Dock9 PE=1 SV=1	6	11	15	10	2055	235.2	7.25	4.7087e+07	2.78808e+07
P04104	Keratin, type II cytoskeletal 1 OS=Mus musculus OX=10090 GN=Krt1 PE=1 SV=4	6	6	17	3	637	65.6	8.15	374464845	3.58134e+09
A2AQ25	Sickle tail protein OS=Mus musculus OX=10090 GN=Skt PE=1 SV=1	6	9	11	9	1946	212.9	7.77	1.96881e+07	1.37046e+07
Q3UHD3	Microtubule-associated tumor suppressor candidate 2 homolog OS=Mus musculus OX=10090 GN=Mtus2 PE=1 SV=1	6	6	8	6	1353	147.3	8.24	1.31933e+07	1.0857e+07
P28660	Nck-associated protein 1 OS=Mus musculus OX=10090 GN=Nckap1 PE=1 SV=2	6	7	7	7	1128	128.7	6.62	28316815	2.78276e+07
Q571A8	MKIAA4040 protein (Fragment) OS=Mus musculus OX=10090 GN=Rapgef4 PE=2 SV=1	6	6	9	6	1035	117.8	7.11	2.05307e+07	2.20732e+07
A0A5H1ZRL1	Spire type actin nucleation factor 1 OS=Mus musculus OX=10090 GN=Spire1 PE=1 SV=1	6	4	7	4	743	83.9	8.56	1.37896e+07	1.18373e+07
Q60625	Intercellular adhesion molecule 5 OS=Mus musculus OX=10090 GN=Icam5 PE=1 SV=2	6	5	6	5	917	96.9	6.32	6.61928e+06	1.54918e+07
Q3UV17	Keratin, type II cytoskeletal 2 oral OS=Mus musculus OX=10090 GN=Krt76 PE=1 SV=1	6	6	10	1	594	62.8	8.43	70771720	9.19352e+08
B1AZP2	Disks large-associated protein 4 OS=Mus musculus OX=10090 GN=Dlgap4 PE=1 SV=1	6	4	5	3	992	108	7.08	3.80331e+06	1.74893e+06
Q9ERG2	Striatin-3 OS=Mus musculus OX=10090 GN=Strn3 PE=1 SV=1	6	4	4	3	796	87.1	5.29	3.14775e+06	2.89981e+06
Q3TGG0	DCC-interacting protein 13-beta OS=Mus musculus OX=10090 GN=Appl2 PE=2 SV=1	6	3	5	3	662	73.8	5.03	2.58721e+06	2.27661e+06
Q8VIJ6	Splicing factor, proline- and glutamine-rich OS=Mus musculus OX=10090 GN=Sfpq PE=1 SV=1	6	4	6	4	699	75.4	9.44	7982147	9.84185e+06
Q80YN3	Breast carcinoma-amplified sequence 1 homolog OS=Mus musculus OX=10090 GN=Bcas1 PE=1 SV=3	6	3	5	3	633	67.3	6.21	6.40181e+06	8.70794e+06
D3YXZ3	Kinesin light chain OS=Mus musculus OX=10090 GN=Klc2 PE=1 SV=1	6	3	4	3	617	68.1	7.06	5.98035e+06	6.04777e+06
Q8C7U1	NEDD4-binding protein 3 OS=Mus musculus OX=10090 GN=N4bp3 PE=1 SV=1	6	3	4	3	537	60	8.16	1.46803e+07	9.39009e+07
Q99KI0	Aconitate hydratase, mitochondrial OS=Mus musculus OX=10090 GN=Aco2 PE=1 SV=1	6	3	3	3	780	85.4	7.93	3.17938e+06	2.76578e+06
Q3TDT0	RING-type E3 ubiquitin transferase OS=Mus musculus OX=10090 GN=Trim3 PE=1 SV=1	6	3	4	3	717	78.2	8.16	1.90654e+06	1.35826e+06
Q9D0M3	Cytochrome c1, heme protein, mitochondrial OS=Mus musculus OX=10090 GN=Cyc1 PE=1 SV=1	6	2	2	2	325	35.3	9.16	1.73549e+06	1.48856e+06
A0A2R8W6V9	Septin 3 OS=Mus musculus OX=10090 GN=Septin3 PE=1 SV=1	6	2	2	2	341	39.1	8.43	3.6083e+06	1.03956e+06
Q6DFY2	Opioid binding protein/cell adhesion molecule-like OS=Mus musculus OX=10090 GN=Opcml PE=1 SV=1	6	1	1	1	337	37.1	6.68
Q9CQA3	Succinate dehydrogenase [ubiquinone] iron-sulfur subunit, mitochondrial OS=Mus musculus OX=10090 GN=Sdhb PE=1 SV=1	6	2	3	2	282	31.8	8.68	3.13764e+06	2.98648e+06
Q8JZU2	Tricarboxylate transport protein, mitochondrial OS=Mus musculus OX=10090 GN=Slc25a1 PE=1 SV=1	6	2	3	2	311	33.9	9.89	4.62383e+06	4.31013e+06
O88952	Protein lin-7 homolog C OS=Mus musculus OX=10090 GN=Lin7c PE=1 SV=2	6	1	1	1	197	21.8	8.43		1.70267e+06
E9PV04	RNA helicase OS=Mus musculus OX=10090 GN=Eif4a3l1 PE=3 SV=2	6	2	3	2	411	46.8	7.43	2.555e+06	825265
Q5M9N9	Prdx2 protein OS=Mus musculus OX=10090 GN=Prdx2 PE=2 SV=1	6	1	1	1	198	21.8	5.41		7.77505e+06
D3YW33	RAB3D, member RAS oncogene family OS=Mus musculus OX=10090 GN=Rab3d PE=1 SV=1	6	1	2	1	136	15.7	9.17	9636489	7.5698e+06
A0A494B982	Guanine deaminase OS=Mus musculus OX=10090 GN=Gda PE=1 SV=1	6	1	1	1	429	48.4	5.38
Q3U781	RRM domain-containing protein OS=Mus musculus OX=10090 GN=Srsf3 PE=2 SV=1	6	1	2	1	124	14.2	10.08	3128984	3.00853e+06
A0A0G2JFS5	Immunoglobulin heavy variable 1-69 (Fragment) OS=Mus musculus OX=10090 GN=Ighv1-69 PE=4 SV=1	6	1	1	1	117	12.9	7.87	7.26998e+06	8.03607e+06
Q14BZ1	Cilia- and flagella-associated protein 300 OS=Mus musculus OX=10090 GN=Cfap300 PE=2 SV=1	6	1	2	1	108	12.5	9.7	4816000	4.1916e+06
Q91VR7	Microtubule-associated proteins 1A/1B light chain 3A OS=Mus musculus OX=10090 GN=Map1lc3a PE=1 SV=1	6	1	1	1	121	14.3	8.68	5346956	4.63127e+06
Q99KE6	Alpha-amylase (Fragment) OS=Mus musculus OX=10090 GN=Amy1 PE=2 SV=1	6	1	1	1	323	36.3	7.55
F6T4M4	Serine/arginine repetitive matrix 1 (Fragment) OS=Mus musculus OX=10090 GN=Srrm1 PE=1 SV=1	6	1	3	1	140	16.2	5.38	5.7687e+06	1.29249e+07
Q9QY76	Vesicle-associated membrane protein-associated protein B OS=Mus musculus OX=10090 GN=Vapb PE=1 SV=3	6	1	1	1	243	26.9	7.78	2334389	1.71384e+06
Q91Z61	GTP-binding protein Di-Ras1 OS=Mus musculus OX=10090 GN=Diras1 PE=1 SV=1	6	1	1	1	198	22.3	8.9	1.98516e+06
G5E8G6	Myosin VB OS=Mus musculus OX=10090 GN=Myo5b PE=1 SV=1	5	12	28	3	1818	210.4	7.09	4.88872e+06	4.36184e+06
E9Q6H8	Pleckstrin homology domain containing, family A member 5 OS=Mus musculus OX=10090 GN=Plekha5 PE=1 SV=1	5	6	6	6	1269	144.3	7.39	1.50211e+07	1.37224e+07
F6VBV0	Regulating synaptic membrane exocytosis 1 OS=Mus musculus OX=10090 GN=Rims1 PE=1 SV=3	5	6	7	6	1666	185.7	9.63	8.44928e+06	5.67079e+06
E9QM73	non-specific serine/threonine protein kinase OS=Mus musculus OX=10090 GN=Wnk2 PE=1 SV=1	5	6	7	6	2213	233.9	6.1	3.20447e+06	3.07722e+06
Q8K314	Atp2b1 protein (Fragment) OS=Mus musculus OX=10090 GN=Atp2b1 PE=2 SV=1	5	5	7	5	914	101.6	6.95	1.96028e+07	1.58913e+07
Q80YE7	Death-associated protein kinase 1 OS=Mus musculus OX=10090 GN=Dapk1 PE=1 SV=3	5	7	10	7	1442	161.3	6.89	2.22595e+07	1.99825e+07
A0A3B2WBH9	Tight junction protein 2 OS=Mus musculus OX=10090 GN=Tjp2 PE=1 SV=1	5	7	8	6	1165	131	6.79	1.1155e+07	1.32208e+07
Q8BSH9	Nucleosome assembly protein 1-like 1 OS=Mus musculus OX=10090 GN=Nap1l1 PE=1 SV=1	5	2	4	1	383	44.6	4.56		610210
Q641N8	HECT-type E3 ubiquitin transferase (Fragment) OS=Mus musculus OX=10090 GN=Nedd4l PE=2 SV=1	5	4	6	4	875	101.6	5.73	1.0506e+07	9.06856e+06
Q8C8N2	Protein SCAI OS=Mus musculus OX=10090 GN=Scai PE=1 SV=2	5	3	4	3	606	70.2	8.6	2.28815e+06	2.50533e+06
A0A991EKZ2	FMR1 autosomal homolog 2 OS=Mus musculus OX=10090 GN=Fxr2 PE=1 SV=1	5	4	4	2	749	81.1	7.14	1.89888e+07	1.63845e+07
O88935	Synapsin-1 OS=Mus musculus OX=10090 GN=Syn1 PE=1 SV=2	5	3	4	3	706	74.1	9.8	2245185	2.18038e+06
Q80SW1	S-adenosylhomocysteine hydrolase-like protein 1 OS=Mus musculus OX=10090 GN=Ahcyl1 PE=1 SV=1	5	3	5	2	530	58.9	6.89	6.86923e+06	7.85102e+06
Q8K0D0	Cyclin-dependent kinase 17 OS=Mus musculus OX=10090 GN=Cdk17 PE=1 SV=2	5	3	4	2	523	59.5	9.03	7.83692e+06	7.46073e+06
E9Q6E0	Mitogen-activated protein kinase 8 interacting protein 3 OS=Mus musculus OX=10090 GN=Mapk8ip3 PE=1 SV=1	5	4	4	4	1306	144.1	5.4	5.89568e+06	7.23237e+06
Q8C3Q5	Protein shisa-7 OS=Mus musculus OX=10090 GN=Shisa7 PE=1 SV=3	5	2	2	2	558	58.3	9.82	2.40822e+06	1.70289e+06
Q61584	RNA-binding protein FXR1 OS=Mus musculus OX=10090 GN=Fxr1 PE=1 SV=2	5	3	3	1	677	76.2	6.98
Q8CBW3	Abl interactor 1 OS=Mus musculus OX=10090 GN=Abi1 PE=1 SV=3	5	2	3	2	481	52.3	7.64	5.11885e+06	4.71273e+06
A0A2R8VHR6	Keratin 80 OS=Mus musculus OX=10090 GN=Krt80 PE=1 SV=1	5	1	1	1	399	45	5.44	26945230	1.07294e+07
Q3U4D1	Adenosylhomocysteinase OS=Mus musculus OX=10090 PE=2 SV=1	5	2	2	1	432	47.7	6.54
Q3TJA9	DnaJ homolog subfamily A member 3, mitochondrial OS=Mus musculus OX=10090 GN=Dnaja3 PE=2 SV=1	5	1	1	1	453	49.5	9.31		349886
Q8BTV2	Cleavage and polyadenylation specificity factor subunit 7 OS=Mus musculus OX=10090 GN=Cpsf7 PE=1 SV=2	5	1	1	1	471	52	8
A3QM89	Reticulon (Fragment) OS=Mus musculus OX=10090 GN=Rtn1 PE=1 SV=1	5	1	2	1	253	28.3	9.92
Q60900	ELAV-like protein 3 OS=Mus musculus OX=10090 GN=Elavl3 PE=1 SV=1	5	2	3	2	367	39.5	9.28	7.63945e+06	4.85531e+06
P61264	Syntaxin-1B OS=Mus musculus OX=10090 GN=Stx1b PE=1 SV=1	5	1	1	1	288	33.2	5.38	3.72264e+06	3.59341e+06
P49615	Cyclin-dependent kinase 5 OS=Mus musculus OX=10090 GN=Cdk5 PE=1 SV=1	5	2	2	1	292	33.3	7.66		1.32549e+06
P63330	Serine/threonine-protein phosphatase 2A catalytic subunit alpha isoform OS=Mus musculus OX=10090 GN=Ppp2ca PE=1 SV=1	5	2	3	2	309	35.6	5.54	6.1844e+06	5.49433e+06
Q9WUM5	Succinate--CoA ligase [ADP/GDP-forming] subunit alpha, mitochondrial OS=Mus musculus OX=10090 GN=Suclg1 PE=1 SV=4	5	1	2	1	346	36.1	9.39	1.82609e+06	2.05734e+06
Q9CPN9	RIKEN cDNA 2210010C04 gene OS=Mus musculus OX=10090 GN=Prss3b PE=1 SV=1	5	1	2	1	247	26.4	7.93	3.48103e+06	3.43108e+07
Q9DCM2	Glutathione S-transferase kappa 1 OS=Mus musculus OX=10090 GN=Gstk1 PE=1 SV=3	5	1	1	1	226	25.7	8.88
D3Z3N4	Heterogeneous nuclear ribonucleoprotein H3 OS=Mus musculus OX=10090 GN=Hnrnph3 PE=1 SV=1	5	2	3	1	346	36.8	6.87	6892752	4.34288e+06
G8JL35	MOB family member 4, phocein (Fragment) OS=Mus musculus OX=10090 GN=Mob4 PE=1 SV=1	5	1	2	1	183	21	6.2	3.72819e+06	3.40426e+06
Q3TRH5	MHD domain-containing protein (Fragment) OS=Mus musculus OX=10090 GN=Ap3m2 PE=2 SV=1	5	1	1	1	169	18.7	9.99	1.31897e+06
P35278	Ras-related protein Rab-5C OS=Mus musculus OX=10090 GN=Rab5c PE=1 SV=2	5	1	1	1	216	23.4	8.41
A2A6H0	LIM and SH3 protein 1 (Fragment) OS=Mus musculus OX=10090 GN=Lasp1 PE=1 SV=1	5	1	2	1	186	21.3	8.47	1223551	1.59721e+06
Q3U6T4	Cation-transporting P-type ATPase C-terminal domain-containing protein (Fragment) OS=Mus musculus OX=10090 GN=Atp2a3 PE=2 SV=1	5	1	2	1	351	38.8	5.4
Q8BTY3	inorganic diphosphatase OS=Mus musculus OX=10090 GN=Ppa1 PE=2 SV=1	5	1	1	1	288	32.5	6.13
F6QH34	Serine threonine kinase 31 (Fragment) OS=Mus musculus OX=10090 GN=Stk31 PE=1 SV=1	5	1	1	1	367	41.8	5.53	252362	147129
Q811S6	Parathyroid hormone-related protein OS=Mus musculus OX=10090 GN=Pthlh PE=2 SV=1	5	1	1	1	175	20.1	10.77	2764884	2.05856e+06
Q9D9R5	Palmitoyltransferase OS=Mus musculus OX=10090 GN=Zdhhc25 PE=2 SV=1	5	1	3	1	273	30.1	7.97	11500945	1.14717e+07
A0A0R3P9C7	GTPase, IMAP family member 8 OS=Mus musculus OX=10090 GN=Gimap8 PE=1 SV=1	5	1	1	1	349	38.7	6.06	29003528	2.30977e+07
Q9JHJ5	5-hydroxytryptamine receptor 3B OS=Mus musculus OX=10090 GN=Htr3b PE=2 SV=1	5	1	1	1	437	50.3	6.1	1.23576e+06	736222
Z4YN47	SKI/DACH domain containing 1 (Fragment) OS=Mus musculus OX=10090 GN=Skida1 PE=4 SV=1	5	1	1	1	208	23.3	10.1		1.53368e+07
Q91YP3	Deoxyribose-phosphate aldolase OS=Mus musculus OX=10090 GN=Dera PE=1 SV=1	5	1	1	1	318	35	8.72
F6TL54	PHD finger protein 21A (Fragment) OS=Mus musculus OX=10090 GN=Phf21a PE=1 SV=1	5	1	1	1	189	20.9	9.82	2.95449e+06	2.69855e+06
Q9CQ47	Spermatid associated like OS=Mus musculus OX=10090 GN=Ccdc202 PE=2 SV=1	5	1	1	1	274	32.1	9.04	55766092	5.79986e+07
E9Q9V3	Nuclear receptor co-repressor 2 OS=Mus musculus OX=10090 GN=Ncor2 PE=1 SV=1	4	7	12	7	2332	253.7	7.56	9.93359e+06	7.97394e+06
Q80TE4	Signal-induced proliferation-associated 1-like protein 2 OS=Mus musculus OX=10090 GN=Sipa1l2 PE=1 SV=3	4	7	12	5	1722	189.3	6.79	7.39991e+06	5.94718e+06
A2AF47	Dedicator of cytokinesis protein 11 OS=Mus musculus OX=10090 GN=Dock11 PE=1 SV=1	4	7	10	6	2073	237.6	7.78	1.1879e+07	1.11158e+07
Q6ZPE2	Myotubularin-related protein 5 OS=Mus musculus OX=10090 GN=Sbf1 PE=1 SV=2	4	6	8	6	1867	208.6	7.12	8.86912e+06	9.95329e+06
A0A087WNW8	CLIP associating protein 1 OS=Mus musculus OX=10090 GN=Clasp1 PE=1 SV=2	4	5	7	3	1475	162.8	8.53	3.26804e+06	2.51567e+06
K7QD41	non-specific protein-tyrosine kinase OS=Mus musculus OX=10090 GN=Ptk2b PE=1 SV=1	4	3	5	3	1009	115.7	6.35	7.54499e+06	2.55134e+06
P39053	Dynamin-1 OS=Mus musculus OX=10090 GN=Dnm1 PE=1 SV=2	4	4	6	4	867	97.7	7.74	1.63312e+08	1.20897e+08
Q8K0U4	Heat shock 70 kDa protein 12A OS=Mus musculus OX=10090 GN=Hspa12a PE=1 SV=1	4	2	2	2	675	74.8	6.77	5801814	4.9942e+06
Q3TW40	RRM domain-containing protein OS=Mus musculus OX=10090 GN=Hnrnpm PE=2 SV=1	4	2	3	2	690	73.7	8.75	7.2334e+06	6.11429e+06
Q6IME9	Keratin, type II cytoskeletal 72 OS=Mus musculus OX=10090 GN=Krt72 PE=3 SV=1	4	3	5	1	520	56.7	7.4	3.1299e+06	9.77782e+06
F8VPU2	FERM, ARHGEF and pleckstrin domain-containing protein 1 OS=Mus musculus OX=10090 GN=Farp1 PE=1 SV=1	4	3	4	3	1048	118.8	7.88	3.52085e+06	3.43905e+06
Q05D14	Clmn protein (Fragment) OS=Mus musculus OX=10090 GN=Clmn PE=2 SV=1	4	3	3	3	902	100	5.16	5.71533e+06	5.43465e+06
Q8BFR5	Elongation factor Tu, mitochondrial OS=Mus musculus OX=10090 GN=Tufm PE=1 SV=1	4	1	3	1	452	49.5	7.56	4.7536e+06	1.25818e+06
Q3TC52	Tripartite motif-containing 46 OS=Mus musculus OX=10090 GN=Trim46 PE=1 SV=1	4	2	3	2	541	60.7	8.63	7.98054e+06	7.88206e+06
E9Q1G8	Septin OS=Mus musculus OX=10090 GN=Septin7 PE=1 SV=2	4	2	5	1	437	50.6	8.57	3.81533e+06	4.05507e+06
Q5SQB7	Nucleophosmin OS=Mus musculus OX=10090 GN=Npm1 PE=1 SV=1	4	1	2	1	292	32.5	4.77	2.05095e+06	2.3409e+06
Q3UH99	Protein shisa-6 OS=Mus musculus OX=10090 GN=Shisa6 PE=1 SV=1	4	2	2	2	525	58.4	9.48	17726082	1.70126e+07
Q9JIS5	Synaptic vesicle glycoprotein 2A OS=Mus musculus OX=10090 GN=Sv2a PE=1 SV=1	4	2	2	2	742	82.6	5.57	3576070
Q3TT05	ELAV-like protein (Fragment) OS=Mus musculus OX=10090 GN=Elavl1 PE=2 SV=1	4	1	1	1	308	34	9.47	3.12928e+06	3.105e+06
Q8BL97	Serine/arginine-rich splicing factor 7 OS=Mus musculus OX=10090 GN=Srsf7 PE=1 SV=1	4	1	1	1	267	30.8	11.9	1.84978e+06	1.8043e+06
D3Z4W5	Protease, serine 59 (Fragment) OS=Mus musculus OX=10090 GN=Prss59 PE=4 SV=1	4	1	2	1	176	20.1	5.06	4.65379e+06	7.27106e+06
Q6PCX2	Transporter OS=Mus musculus OX=10090 GN=Slc6a1 PE=2 SV=1	4	1	2	1	599	67.1	7.96	2.95038e+06	785115
Q8R570	Synaptosomal-associated protein 47 OS=Mus musculus OX=10090 GN=Snap47 PE=1 SV=1	4	1	1	1	413	46.5	5.76	1.96237e+06	1.02521e+06
G3UZX4	Casein kinase II subunit beta OS=Mus musculus OX=10090 GN=Csnk2b PE=1 SV=1	4	1	1	1	257	29.2	6.25	1.27356e+06	904104
Q9JM08	Histone deacetylase OS=Mus musculus OX=10090 GN=Hdac3 PE=2 SV=1	4	1	1	1	428	48.9	5.17
Q6GT24	Peroxiredoxin-6 OS=Mus musculus OX=10090 GN=Prdx6 PE=1 SV=1	4	1	2	1	224	24.8	6.37	1535192	1.38156e+06
Q9QZB7	Actin-related protein 10 OS=Mus musculus OX=10090 GN=Actr10 PE=1 SV=2	4	1	1	1	417	46.2	7.61	421649	373302
E9PUC5	Pleckstrin and Sec7 domain containing 3 OS=Mus musculus OX=10090 GN=Psd3 PE=1 SV=1	4	1	1	1	376	42.3	9.6
Q3V0I2	Proline-rich protein 7 OS=Mus musculus OX=10090 GN=Prr7 PE=1 SV=1	4	1	1	1	269	30.3	8.6
P11590	Major urinary protein 4 OS=Mus musculus OX=10090 GN=Mup4 PE=1 SV=1	4	1	2	1	178	20.5	5.8	1.85465e+06	1.38473e+06
Q3TYE1	Casein kinase 1, epsilon OS=Mus musculus OX=10090 GN=Csnk1e PE=1 SV=1	4	1	1	1	368	42.2	8.9
A0A0D3M033	Odorant binding protein 7 OS=Mus musculus domesticus OX=10092 GN=Obp1b PE=2 SV=1	4	1	1	1	170	19.3	6.29	2349032	1.63364e+06
Q4FJQ2	Phenylalanine--tRNA ligase alpha subunit OS=Mus musculus OX=10090 GN=Farsa PE=2 SV=1	4	1	1	1	282	31.9	6.9	2.20457e+06	1.6904e+06
A0A0G2JDU7	Fascin actin-bundling protein 1 OS=Mus musculus OX=10090 GN=Fscn1 PE=1 SV=1	4	1	1	1	332	36.2	6.87
Q3UK15	TLC domain-containing protein OS=Mus musculus OX=10090 GN=Cers5 PE=2 SV=1	4	1	1	1	213	24	6.79		1.1704e+06
E9Q919	Dynactin 3 OS=Mus musculus OX=10090 GN=Dctn3 PE=1 SV=1	4	1	1	1	159	18	6.58	1.4964e+06	2.46524e+06
E9Q088	poly(ADP-ribose) glycohydrolase OS=Mus musculus OX=10090 GN=Parg PE=1 SV=2	4	1	1	1	456	52.5	6.39	7.5367e+06	4.57587e+06
Q3TET0	T-complex protein 1 subunit eta OS=Mus musculus OX=10090 GN=Cct7 PE=2 SV=1	4	1	1	1	544	59.6	7.84
Q6PCP5	Mitochondrial fission factor OS=Mus musculus OX=10090 GN=Mff PE=1 SV=1	4	1	1	1	291	32.9	6.83
Q925S1	MRP5 (Fragment) OS=Mus musculus OX=10090 GN=Ighv9-4 PE=2 SV=1	4	1	1	1	218	23	8.78	1.48615e+06	1.97037e+06
E0CYM9	Prenyl (solanesyl) diphosphate synthase, subunit 2 OS=Mus musculus OX=10090 GN=Pdss2 PE=1 SV=1	4	1	2	1	348	38.2	8.05	1.84768e+06	2.30358e+06
Q91ZT8	Ankyrin repeat and SOCS box protein 9 OS=Mus musculus OX=10090 GN=Asb9 PE=1 SV=2	4	1	2	1	290	31.6	7.56	3.99725e+06	5.89167e+06
Q3UR47	LIM domain kinase 1 OS=Mus musculus OX=10090 GN=Limk1 PE=2 SV=1	4	1	1	1	647	72.8	6.84
Q99JY8	Phospholipid phosphatase 3 OS=Mus musculus OX=10090 GN=Plpp3 PE=1 SV=1	4	1	1	1	312	35.2	9.07		2.04737e+06
D7EYE4	Zinc finger protein 185 OS=Mus musculus OX=10090 GN=Zfp185 PE=2 SV=1	4	1	1	1	486	52.8	6.25
B7ZCJ0	Rho GTPase activating protein 21 OS=Mus musculus OX=10090 GN=Arhgap21 PE=1 SV=1	3	5	7	5	1945	215.7	7.64	5.67251e+06	6.21834e+06
Q0VDM9	Krt78 protein (Fragment) OS=Mus musculus OX=10090 GN=Krt78 PE=2 SV=1	3	2	3	2	492	54.7	6.19	87876552	8.60914e+08
Q9WTI7	Unconventional myosin-Ic OS=Mus musculus OX=10090 GN=Myo1c PE=1 SV=2	3	4	5	4	1063	121.9	9.35	1.02307e+07	6.8371e+06
A2A9M4	Dedicator of cytokinesis 7 OS=Mus musculus OX=10090 GN=Dock7 PE=1 SV=2	3	6	6	6	2130	241.3	6.76	1.01277e+07	9.80939e+06
P56564	Excitatory amino acid transporter 1 OS=Mus musculus OX=10090 GN=Slc1a3 PE=1 SV=2	3	1	3	1	543	59.6	8.4
B9EIX2	AW555464 protein OS=Mus musculus OX=10090 GN=Cep170b PE=1 SV=1	3	5	7	5	1539	166.8	6.74	8.25577e+06	1.29308e+07
Q80XI7	Vomeromodulin OS=Mus musculus OX=10090 GN=Bpifb9a PE=1 SV=1	3	1	4	1	591	62.4	5.68	1.25699e+06	506806
A0A0G2JGL8	RNA helicase OS=Mus musculus OX=10090 GN=Dhx30 PE=1 SV=1	3	2	3	2	1186	132.9	8.59
Q6NXX6	V-type proton ATPase subunit a OS=Mus musculus OX=10090 GN=Atp6v0a1 PE=2 SV=1	3	3	5	3	832	95.6	6.77	13526207	1.30991e+07
Q3UR42	RNA helicase (Fragment) OS=Mus musculus OX=10090 GN=Dhx9 PE=1 SV=1	3	2	3	2	735	82.4	5.24	358016608	3.84989e+08
Q3TJ51	Isocitrate dehydrogenase [NADP] OS=Mus musculus OX=10090 GN=Idh1 PE=2 SV=1	3	1	3	1	414	46.6	7.43	3.10819e+06	4.7571e+06
Q8K2B3	Succinate dehydrogenase [ubiquinone] flavoprotein subunit, mitochondrial OS=Mus musculus OX=10090 GN=Sdha PE=1 SV=1	3	2	2	2	664	72.5	7.37	5.84333e+06	4.36456e+06
Q80U40	RIMS-binding protein 2 OS=Mus musculus OX=10090 GN=Rimbp2 PE=1 SV=3	3	2	2	2	1072	118.3	5.35	2574166	2.05355e+06
S4R2G0	Diacylglycerol kinase OS=Mus musculus OX=10090 GN=Dgki PE=1 SV=1	3	2	2	2	841	93	8.63	927421	1.15902e+06
Q61495	Desmoglein-1-alpha OS=Mus musculus OX=10090 GN=Dsg1a PE=2 SV=2	3	3	3	3	1057	114.5	4.89		8.05435e+06
B7ZBV9	Potassium voltage-gated channel, subfamily Q, member 2 OS=Mus musculus OX=10090 GN=Kcnq2 PE=1 SV=1	3	2	4	2	870	95.7	9.23	5.91592e+06	6.09176e+06
P68404	Protein kinase C beta type OS=Mus musculus OX=10090 GN=Prkcb PE=1 SV=4	3	2	3	2	671	76.7	7.01	4.00941e+06	2.99925e+06
Q5SYD0	Unconventional myosin-Id OS=Mus musculus OX=10090 GN=Myo1d PE=1 SV=1	3	3	4	3	1006	116	9.41	6.29748e+06	2.77001e+06
A0A0R4J0B4	N-acylneuraminate cytidylyltransferase OS=Mus musculus OX=10090 GN=Cmas PE=1 SV=1	3	1	1	1	432	48	8.1
Q68FM6	Protein phosphatase 1 regulatory subunit 29 OS=Mus musculus OX=10090 GN=Elfn2 PE=1 SV=1	3	2	2	2	823	90	7.52	3.04575e+06	1.76063e+06
Q8C7M3	E3 ubiquitin-protein ligase TRIM9 OS=Mus musculus OX=10090 GN=Trim9 PE=1 SV=2	3	2	2	2	817	90.8	7.24	1.63982e+06	1.65925e+06
Q3TEA8	Heterochromatin protein 1-binding protein 3 OS=Mus musculus OX=10090 GN=Hp1bp3 PE=1 SV=1	3	2	3	2	554	60.8	9.7	5.47733e+06	4.8769e+06
O35098	Dihydropyrimidinase-related protein 4 OS=Mus musculus OX=10090 GN=Dpysl4 PE=1 SV=1	3	1	1	1	572	61.9	6.98
Q9CQ73	Plakophilin-2 OS=Mus musculus OX=10090 GN=Pkp2 PE=1 SV=1	3	2	3	2	795	88	9.33	4021461	3.265e+06
Q05CF1	Wdr7 protein (Fragment) OS=Mus musculus OX=10090 GN=Wdr7 PE=2 SV=1	3	2	2	2	755	83.1	6.76	1883619	2.35213e+06
A0A1B0GS68	Large ribosomal subunit protein uL13 OS=Mus musculus OX=10090 GN=Gm45713 PE=2 SV=1	3	2	2	2	446	50.8	10.23	8.27286e+06	1.12505e+07
Q9D2G2	Dihydrolipoyllysine-residue succinyltransferase component of 2-oxoglutarate dehydrogenase complex, mitochondrial OS=Mus musculus OX=10090 GN=Dlst PE=1 SV=1	3	2	2	2	454	49	8.95	4.2967e+06	2.85512e+06
P12960	Contactin-1 OS=Mus musculus OX=10090 GN=Cntn1 PE=1 SV=1	3	2	3	2	1020	113.3	6.16	2306615	2.65887e+06
P47857	ATP-dependent 6-phosphofructokinase, muscle type OS=Mus musculus OX=10090 GN=Pfkm PE=1 SV=3	3	2	4	2	780	85.2	8	3.5641e+06	2.70237e+06
Q03141	MAP/microtubule affinity-regulating kinase 3 OS=Mus musculus OX=10090 GN=Mark3 PE=1 SV=2	3	2	3	1	753	84.3	9.51
A0A0J9YUM4	C-terminal binding protein 1 OS=Mus musculus OX=10090 GN=Ctbp1 PE=1 SV=1	3	1	1	1	337	37	6.74	1.47481e+06	1.5584e+06
Q925N0	Sideroflexin-5 OS=Mus musculus OX=10090 GN=Sfxn5 PE=1 SV=2	3	1	2	1	342	37.3	9.44	1.7624e+06
Q61166	Microtubule-associated protein RP/EB family member 1 OS=Mus musculus OX=10090 GN=Mapre1 PE=1 SV=3	3	1	2	1	268	30	5.22	1.58803e+06	1.89829e+06
A0A023J6I7	Cytochrome c oxidase subunit 2 OS=Mus musculus castaneus OX=10091 GN=COX2 PE=3 SV=1	3	1	2	1	227	26	4.73	12896711	1.18262e+07
Q921M7	CYFIP-related Rac1 interactor B OS=Mus musculus OX=10090 GN=Cyrib PE=1 SV=1	3	1	1	1	324	36.8	6.06	1.16558e+06
Q8BKY8	Transcription termination factor 2, mitochondrial OS=Mus musculus OX=10090 GN=Mterf2 PE=1 SV=1	3	1	1	1	385	43.4	8.94		1.65949e+06
O54833	Casein kinase II subunit alpha' OS=Mus musculus OX=10090 GN=Csnk2a2 PE=1 SV=1	3	1	1	1	350	41.2	8.56	1.51814e+06	861477
E0CZ50	N-myc downstream regulated gene 4 (Fragment) OS=Mus musculus OX=10090 GN=Ndrg4 PE=1 SV=8	3	1	1	1	224	24.9	5.11	42394936	5.33994e+07
Q9D1G0	Deoxyribonuclease-1-like 2 OS=Mus musculus OX=10090 GN=Dnase1l2 PE=2 SV=1	3	1	1	1	278	31.1	5.19
Q99JN2	Kelch-like protein 22 OS=Mus musculus OX=10090 GN=Klhl22 PE=1 SV=1	3	1	1	1	634	71.6	5.71	1.37084e+06	915225
P08074	Carbonyl reductase [NADPH] 2 OS=Mus musculus OX=10090 GN=Cbr2 PE=1 SV=1	3	1	1	1	244	25.9	9.01	1.75169e+06	4.04032e+06
Q8VFG4	Olfactory receptor OS=Mus musculus OX=10090 GN=Or2p2 PE=2 SV=1	3	1	2	1	316	35.3	8.9	11986361	3.07062e+07
Q9ESL8	Fibroblast growth factor 16 OS=Mus musculus OX=10090 GN=Fgf16 PE=2 SV=2	3	1	1	1	207	23.8	9.32	2.00299e+06	2.53339e+06
Q3UGR6	Platelet-activating factor acetylhydrolase IB subunit alpha OS=Mus musculus OX=10090 GN=Pafah1b1 PE=2 SV=1	3	1	1	1	410	46.7	7.21	2739893
Q8CFJ8	Par-6 partitioning defective 6 homolog gamma (C. elegans) OS=Mus musculus OX=10090 GN=Pard6g PE=2 SV=1	3	1	1	1	382	42.3	7.83	2.9909e+06	2.29343e+06
Q811P8	Rho GTPase-activating protein 32 OS=Mus musculus OX=10090 GN=Arhgap32 PE=1 SV=2	2	3	3	3	2089	229.6	6.86	1.99475e+07	1.7619e+07
B1B1A7	Kalirin, RhoGEF kinase (Fragment) OS=Mus musculus OX=10090 GN=Kalrn PE=1 SV=1	2	3	5	2	1403	161.7	6.2	7.61e+06	7.16991e+06
Q8BSS9	Liprin-alpha-2 OS=Mus musculus OX=10090 GN=Ppfia2 PE=1 SV=2	2	2	2	2	1257	143.1	6.11	3.20296e+06	2.31447e+06
C7G3P1	MKIAA0654 protein (Fragment) OS=Mus musculus OX=10090 GN=Ppfia3 PE=2 SV=1	2	2	3	2	1245	138.4	5.77	1.24573e+06	1.21712e+06
B2RRE3	Camsap1l1 protein OS=Mus musculus OX=10090 GN=Camsap2 PE=2 SV=1	2	3	4	3	1472	165.6	6.9	3.04482e+06	5.04404e+06
Q9EPU0	Regulator of nonsense transcripts 1 OS=Mus musculus OX=10090 GN=Upf1 PE=1 SV=2	2	2	2	2	1124	123.9	6.61	3910998	4.75425e+06
Q6A0A9	Constitutive coactivator of PPAR-gamma-like protein 1 OS=Mus musculus OX=10090 GN=FAM120A PE=1 SV=2	2	1	1	1	1112	121.6	8.92	1.78509e+06	1.1105e+06
Q9Z0E0	Neurochondrin OS=Mus musculus OX=10090 GN=Ncdn PE=1 SV=1	2	1	1	1	729	78.8	5.54	3.44332e+06	1.94148e+06
Q8C8P2	FERM domain-containing protein OS=Mus musculus OX=10090 GN=Epb41l1 PE=2 SV=1	2	1	2	1	834	93.5	5.94	2.63062e+06	2.0509e+06
Q3UDQ7	AAA+ ATPase domain-containing protein OS=Mus musculus OX=10090 GN=Afg3l2 PE=2 SV=1	2	2	3	1	795	88.7	8.6	535498	410722
P97350	Plakophilin-1 OS=Mus musculus OX=10090 GN=Pkp1 PE=1 SV=1	2	1	1	1	728	80.8	8.91	5.14523e+06	5.74295e+06
Q6NXI4	Rapgef2 protein (Fragment) OS=Mus musculus OX=10090 GN=Rapgef2 PE=2 SV=1	2	1	1	1	1511	168.4	6.64
Q3UZI0	RRM domain-containing protein (Fragment) OS=Mus musculus OX=10090 GN=Hnrnpr PE=2 SV=1	2	1	2	1	604	67.6	8.9	2.82585e+06	1.38884e+06
A0A668KM31	Amphiphysin OS=Mus musculus OX=10090 GN=Amph PE=1 SV=1	2	1	2	1	820	89.8	4.59	2229903
Q8C413	Diacylglycerol kinase OS=Mus musculus OX=10090 GN=Dgkg PE=1 SV=1	2	1	1	1	749	83.9	6.39	1659524
Q3V028	Ubiquitin carboxyl-terminal hydrolase CYLD OS=Mus musculus OX=10090 GN=Cyld PE=2 SV=1	2	1	1	1	952	106.6	5.68
E9QAQ5	[tau protein] kinase OS=Mus musculus OX=10090 GN=Gsk3b PE=1 SV=1	2	1	2	1	433	48	8.78	3.81171e+06	3.75433e+06
Q9ET77	Junctophilin-3 OS=Mus musculus OX=10090 GN=Jph3 PE=1 SV=1	2	1	2	1	744	81.2	9.22		1.82827e+06
Q5F2E7	FMR1-interacting protein NUFIP2 OS=Mus musculus OX=10090 GN=Nufip2 PE=1 SV=1	2	1	1	1	692	75.6	8.7	1.3007e+06
F6RJV6	LanC (bacterial lantibiotic synthetase component C)-like 2 (Fragment) OS=Mus musculus OX=10090 GN=Lancl2 PE=1 SV=1	2	1	1	1	441	49.7	7.14
A0A087WRU2	Ankyrin 3, epithelial (Fragment) OS=Mus musculus OX=10090 GN=Ank3 PE=1 SV=1	2	2	2	1	851	94.4	4.79	1.9384e+06	1.53982e+06
A2ATP6	Myelin basic protein expression factor 2, repressor OS=Mus musculus OX=10090 GN=Myef2 PE=1 SV=2	2	1	1	1	567	61.1	8.75	2.31649e+06	2.72257e+06
Q60737	Casein kinase II subunit alpha OS=Mus musculus OX=10090 GN=Csnk2a1 PE=1 SV=2	2	1	1	1	391	45.1	7.74	2484221	1.73078e+06
Q9Z2Q6	Septin-5 OS=Mus musculus OX=10090 GN=Septin5 PE=1 SV=2	2	1	1	1	369	42.7	6.67	2.28086e+06	2.18899e+06
Q9D394	Protein RUFY3 OS=Mus musculus OX=10090 GN=Rufy3 PE=1 SV=1	2	1	1	1	469	53	5.49
Q63912	Oligodendrocyte-myelin glycoprotein OS=Mus musculus OX=10090 GN=Omg PE=1 SV=1	2	1	1	1	440	49.3	8.41
Q3UNH4	G protein-regulated inducer of neurite outgrowth 1 OS=Mus musculus OX=10090 GN=Gprin1 PE=1 SV=2	2	1	1	1	932	95.4	7.93
Q3UHD6	Sorting nexin-27 OS=Mus musculus OX=10090 GN=Snx27 PE=1 SV=2	2	1	1	1	539	61	6.4
Q3V1R3	LRRCT domain-containing protein OS=Mus musculus OX=10090 GN=Lgi3 PE=2 SV=1	2	1	1	1	548	61.8	8.21	1.02774e+06	932800
G3UXL2	ribose-phosphate diphosphokinase OS=Mus musculus OX=10090 GN=Prps1l3 PE=3 SV=1	2	1	2	1	318	34.8	6.98	2.02185e+06	1.56539e+06
D6RDB5	Rho GTPase activating protein 23 OS=Mus musculus OX=10090 GN=Arhgap23 PE=1 SV=1	2	1	2	1	634	70.2	7.85
Q3UJS2	rRNA 2'-O-methyltransferase fibrillarin OS=Mus musculus OX=10090 GN=Fbl PE=2 SV=1	2	1	1	1	327	34.4	10.3	2.29125e+06	1.02752e+07
Q64727	Vinculin OS=Mus musculus OX=10090 GN=Vcl PE=1 SV=4	2	1	2	1	1066	116.6	6
Q3USC7	Ganglioside-induced differentiation-associated protein 1-like 1 OS=Mus musculus OX=10090 GN=Gdap1l1 PE=1 SV=1	2	1	2	1	367	41.9	6.48	4431661	3.27077e+06
A2A7U2	Zinc finger, MYM-type 6 OS=Mus musculus OX=10090 GN=Zmym6 PE=1 SV=1	2	1	1	1	1157	129.3	7.68
E9PY39	Predicted gene 20431 OS=Mus musculus OX=10090 GN=Gm20431 PE=3 SV=1	2	1	1	1	371	42.1	6.76	1.33273e+06	1.01708e+06
O35453	Serine protease hepsin OS=Mus musculus OX=10090 GN=Hpn PE=1 SV=3	2	1	2	1	436	46.8	7.43	122523160	1.29524e+08
Q8BMF4	Dihydrolipoyllysine-residue acetyltransferase component of pyruvate dehydrogenase complex, mitochondrial OS=Mus musculus OX=10090 GN=Dlat PE=1 SV=2	2	1	1	1	642	67.9	8.57	5510817	1.54163e+06
Q9D0M1	Phosphoribosyl pyrophosphate synthase-associated protein 1 OS=Mus musculus OX=10090 GN=Prpsap1 PE=1 SV=1	2	1	2	1	356	39.4	7.2	5.97583e+06	6.09868e+06
A0A0G2JGB7	Leucine-rich repeat LGI family, member 1 OS=Mus musculus OX=10090 GN=Lgi1 PE=1 SV=1	2	1	1	1	533	61	8.13	2839926	2.6528e+06
Q9WV34	MAGUK p55 subfamily member 2 OS=Mus musculus OX=10090 GN=Mpp2 PE=1 SV=1	2	1	1	1	552	61.5	6.44		1.4686e+06
Q8C015	Serine/threonine-protein kinase PAK 5 OS=Mus musculus OX=10090 GN=Pak5 PE=1 SV=1	2	1	1	1	719	80.9	8.21	702577	1.24447e+06
Q6P6L6	Gem (Nuclear organelle) associated protein 4 OS=Mus musculus OX=10090 GN=Gemin4 PE=1 SV=1	2	1	1	1	1058	120.1	5.15	2.25015e+06	2.27789e+06
A0A0A6YX73	Protein kinase, cAMP dependent regulatory, type II alpha OS=Mus musculus OX=10090 GN=Prkar2a PE=1 SV=1	2	1	2	1	380	43.1	4.93	1.40819e+06	1.45155e+06
Q9D0L8	mRNA cap guanine-N7 methyltransferase OS=Mus musculus OX=10090 GN=Rnmt PE=1 SV=1	2	1	2	1	465	53.3	6.48	6417250	5.6581e+06
Q8VGK9	Olfactory receptor OS=Mus musculus OX=10090 GN=Or1j13 PE=3 SV=1	2	1	2	1	313	34.9	7.9	1.38004e+06	2.81686e+06
Q8CBH5	Major facilitator superfamily domain-containing protein 6 OS=Mus musculus OX=10090 GN=Mfsd6 PE=1 SV=1	2	1	1	1	775	86	6.06	11955762	9.51638e+06
Q8CIH5	1-phosphatidylinositol 4,5-bisphosphate phosphodiesterase gamma-2 OS=Mus musculus OX=10090 GN=Plcg2 PE=1 SV=1	2	1	1	1	1265	147.5	6.77	1.73697e+06	3.22558e+06
Q8CGY8	UDP-N-acetylglucosamine--peptide N-acetylglucosaminyltransferase 110 kDa subunit OS=Mus musculus OX=10090 GN=Ogt PE=1 SV=2	2	1	1	1	1046	116.9	6.7	2145377
P36552	Oxygen-dependent coproporphyrinogen-III oxidase, mitochondrial OS=Mus musculus OX=10090 GN=Cpox PE=1 SV=2	2	1	2	1	443	49.7	8.53	6.82493e+06	7.59741e+06
O54887	Testis-specific serine kinase substrate OS=Mus musculus OX=10090 GN=Tsks PE=1 SV=4	2	1	1	1	585	63.5	6.49	5942652	4.14546e+06
Q7TQE1	Mediator of RNA polymerase II transcription subunit 15 OS=Mus musculus OX=10090 GN=Med15 PE=2 SV=1	2	1	1	1	749	82.5	9.23	29934392	5.01563e+07
Q8VFY8	Olfactory receptor OS=Mus musculus OX=10090 PE=3 SV=1	2	1	2	1	299	33.6	8.75	1.50874e+06	1.69155e+06
Q6DI64	Forkhead box M1 OS=Mus musculus OX=10090 GN=Foxm1 PE=2 SV=1	2	1	1	1	757	83.1	7.37	4099306	3.49406e+06
Q8BJE1	Endothelin receptor type B OS=Mus musculus OX=10090 GN=Ednrb PE=2 SV=1	2	1	1	1	312	34.6	9.1		1.53399e+06
A0A1L1STC6	Spectrin repeat containing, nuclear envelope 1 OS=Mus musculus OX=10090 GN=Syne1 PE=1 SV=1	1	9	13	9	8799	1009.3	5.58	1.0624e+07	7.56652e+06
Q7TPH6	E3 ubiquitin-protein ligase MYCBP2 OS=Mus musculus OX=10090 GN=Mycbp2 PE=1 SV=3	1	7	8	7	4749	520.9	7.09	1.29375e+07	1.22006e+07
P08032	Spectrin alpha chain, erythrocytic 1 OS=Mus musculus OX=10090 GN=Spta1 PE=1 SV=3	1	2	4	1	2415	279.7	5.03
Q8CH77	Neuron navigator 1 OS=Mus musculus OX=10090 GN=Nav1 PE=1 SV=2	1	2	3	2	1875	202.2	8.06	4694562	4.79394e+06
Q0KL02	Triple functional domain protein OS=Mus musculus OX=10090 GN=Trio PE=1 SV=3	1	2	3	1	3102	347.6	6.35
B2RUG9	APC, WNT signaling pathway regulator OS=Mus musculus OX=10090 GN=Apc PE=1 SV=1	1	2	2	2	2842	310.7	7.58	2.30681e+06	2.23494e+06
A0A0A0MQ79	Proline-rich coiled-coil 2C OS=Mus musculus OX=10090 GN=Prrc2c PE=1 SV=1	1	2	3	2	2844	310.5	9.1	7.03045e+06	7.43423e+06
Q3UTQ8	Cyclin-dependent kinase-like 5 OS=Mus musculus OX=10090 GN=Cdkl5 PE=1 SV=1	1	1	1	1	938	105.4	9.58	3.29314e+06
Q8K019	Bcl-2-associated transcription factor 1 OS=Mus musculus OX=10090 GN=Bclaf1 PE=1 SV=2	1	1	2	1	919	105.9	9.99	1.54899e+06	1.56296e+06
A2AVJ7	Ribosome binding protein 1 OS=Mus musculus OX=10090 GN=Rrbp1 PE=1 SV=1	1	1	1	1	1464	158.3	9.19
Q9EQH3	Vacuolar protein sorting-associated protein 35 OS=Mus musculus OX=10090 GN=Vps35 PE=1 SV=1	1	1	1	1	796	91.7	5.44	1.41707e+06	1.6541e+06
Q3UMI7	Tr-type G domain-containing protein OS=Mus musculus OX=10090 GN=Eef2 PE=2 SV=1	1	1	1	1	858	95.3	6.93
Q9ES97	Reticulon-3 OS=Mus musculus OX=10090 GN=Rtn3 PE=1 SV=2	1	1	1	1	964	103.8	4.92	3.15302e+06	2.69406e+06
Q4KUS2	Protein unc-13 homolog A OS=Mus musculus OX=10090 GN=Unc13a PE=1 SV=3	1	2	3	2	1712	193.7	5.25	6747587	3.93356e+06
Q8CD23	Nucleolin OS=Mus musculus OX=10090 GN=Ncl PE=2 SV=1	1	1	1	1	707	76.8	4.79	1.75251e+06	1.3118e+06
A0A0A6YW53	Mitogen-activated protein kinase kinase kinase kinase 4 OS=Mus musculus OX=10090 GN=Map4k4 PE=1 SV=1	1	1	1	1	1288	146.6	7.49	1.2759e+06	1.15268e+06
Q00PI9	Heterogeneous nuclear ribonucleoprotein U-like protein 2 OS=Mus musculus OX=10090 GN=Hnrnpul2 PE=1 SV=2	1	1	1	1	745	84.9	4.89	1316414	1.21012e+06
Q80U36	MKIAA0325 protein (Fragment) OS=Mus musculus OX=10090 GN=Dync1h1 PE=2 SV=1	1	2	2	2	1999	228.5	6.58	1.28389e+07	8.89481e+06
F6YMV1	Angiomotin (Fragment) OS=Mus musculus OX=10090 GN=Amot PE=1 SV=1	1	1	1	1	672	75.7	7.94	2.83265e+06	2.95621e+06
A0A1D5RM97	non-specific serine/threonine protein kinase OS=Mus musculus OX=10090 GN=Mast3 PE=1 SV=1	1	1	2	1	1305	142.5	8.65	2.0445e+06	2.1692e+06
Q3TNL6	Anion exchange protein OS=Mus musculus OX=10090 GN=Slc4a1 PE=2 SV=1	1	1	1	1	929	103	5.5
B1AXH1	NHS-like protein 2 OS=Mus musculus OX=10090 GN=Nhsl2 PE=1 SV=2	1	1	1	1	1219	132.3	8.48
Q5U405	Transmembrane protease serine 13 OS=Mus musculus OX=10090 GN=Tmprss13 PE=2 SV=2	1	1	3	1	543	59.8	9.01	3711170432	4.61937e+09
D3Z5P0	BR serine/threonine kinase 1 OS=Mus musculus OX=10090 GN=Brsk1 PE=1 SV=1	1	1	1	1	703	77.1	9.17	2.58686e+06	2.77201e+06
Q69Z98	Serine/threonine-protein kinase BRSK2 OS=Mus musculus OX=10090 GN=Brsk2 PE=1 SV=2	1	1	1	1	735	81.7	8.79
Q4VA56	Grm5 protein (Fragment) OS=Mus musculus OX=10090 GN=Grm5 PE=2 SV=1	1	1	1	1	1065	119.7	8.65
R4I4W1	Diacylglycerol kinase OS=Mus musculus OX=10090 GN=Dgka PE=2 SV=1	1	1	1	1	730	82.6	6.49
A0A076FR46	KCC2a-S25 variant 1 OS=Mus musculus OX=10090 GN=Slc12a5 PE=1 SV=1	1	1	2	1	1133	125.5	6.89	1.36073e+06	1.43032e+06
B1AX58	Plastin 3 (T-isoform) OS=Mus musculus OX=10090 GN=Pls3 PE=1 SV=1	1	1	1	1	639	71.7	5.62	1582066	1.46273e+06
Q80TU0	MKIAA0705 protein (Fragment) OS=Mus musculus OX=10090 GN=mKIAA0705 PE=4 SV=3	1	1	1	1	1252	137.2	6.3	2.99801e+06
Q571M2	Heat shock 70 kDa protein 4 (Fragment) OS=Mus musculus OX=10090 GN=Hspa4 PE=2 SV=1	1	1	1	1	930	103.2	5.88	7.98095e+06
E9Q3M3	Dynactin subunit 1 OS=Mus musculus OX=10090 GN=Dctn1 PE=1 SV=1	1	1	1	1	1264	139.7	5.71		1.09404e+06
D3Z079	Syntaxin binding protein 5 (tomosyn) OS=Mus musculus OX=10090 GN=Stxbp5 PE=1 SV=1	1	1	2	1	1116	123.5	7.11	26839792	2.31466e+07
Q3UJP4	T-complex protein 1 subunit gamma OS=Mus musculus OX=10090 GN=Cct3 PE=2 SV=1	1	1	2	1	545	60.6	7.02	2.24533e+06	1.1119e+06
D3YTS3	RIKEN cDNA D630045J12 gene OS=Mus musculus OX=10090 GN=D630045J12Rik PE=1 SV=2	1	1	1	1	1799	193.9	6.13		1.04989e+06
Q6A074	MKIAA0400 protein (Fragment) OS=Mus musculus OX=10090 GN=Asap2 PE=2 SV=1	1	1	2	1	970	107.7	6.71	192755280	5.54937e+08
Q62318	Transcription intermediary factor 1-beta OS=Mus musculus OX=10090 GN=Trim28 PE=1 SV=3	1	1	1	1	834	88.8	5.77		2.65096e+06
Q3TN27	AP complex subunit beta OS=Mus musculus OX=10090 PE=2 SV=1	1	1	1	1	710	79.8	6.42	2.60018e+06	841807
A2TJV2	Paralemmin-3 OS=Mus musculus OX=10090 GN=Palm3 PE=1 SV=1	1	1	1	1	734	78.7	4.5		2.89896e+06
A0A1B0GR85	RIKEN cDNA 2900026A02 gene OS=Mus musculus OX=10090 GN=2900026A02Rik PE=1 SV=1	1	1	1	1	1767	192.6	9.04	1248289	1.17752e+06
Q8K557	One cut domain family member 3 OS=Mus musculus OX=10090 GN=Onecut3 PE=1 SV=2	1	1	5	1	490	49.5	9.88	9722729	1.18983e+07
A0A0M3U1B0	Synaptonemal complex protein 2-like OS=Mus musculus OX=10090 GN=Sycp2l PE=2 SV=1	1	1	1	1	842	96	6.05	1.24574e+06	1.01278e+06
Q5IR70	Cancer-associated gene 1 protein homolog OS=Mus musculus OX=10090 GN=Cage1 PE=1 SV=2	1	1	1	1	849	97	5.62	2655915	1.49104e+06
E0CX53	TBC1 domain family, member 4 OS=Mus musculus OX=10090 GN=Tbc1d4 PE=1 SV=1	1	1	2	1	1306	147.2	7.39	10025247	1.29279e+07
Q8BTI8	Serine/arginine repetitive matrix protein 2 OS=Mus musculus OX=10090 GN=Srrm2 PE=1 SV=3	1	1	1	1	2703	294.7	12.03	1.751e+06	1.40677e+06
Q7M6Z4	Kinesin-like protein KIF27 OS=Mus musculus OX=10090 GN=Kif27 PE=1 SV=1	1	1	1	1	1394	158.9	7.14		2.41182e+06
Q921D5	DNA replication licensing factor MCM4 OS=Mus musculus OX=10090 GN=Mcm4 PE=2 SV=1	1	1	1	1	862	96.7	7.21	1.91676e+06	1.30433e+06
Q6PAT3	D15Wsu169e protein (Fragment) OS=Mus musculus OX=10090 GN=Arhgap39 PE=2 SV=1	1	1	2	1	688	77.3	7.93	1.86256e+06	1.474e+06
Q6NVE8	WD repeat-containing protein 44 OS=Mus musculus OX=10090 GN=Wdr44 PE=1 SV=1	1	1	2	1	915	101.5	5.24	3.53507e+06	2.92497e+06
Q61151	Serine/threonine-protein phosphatase 2A 56 kDa regulatory subunit epsilon isoform OS=Mus musculus OX=10090 GN=Ppp2r5e PE=1 SV=3	1	1	2	1	467	54.7	6.95	2.43757e+06	2.46791e+06
Q569Z6	Thyroid hormone receptor-associated protein 3 OS=Mus musculus OX=10090 GN=Thrap3 PE=1 SV=1	1	1	1	1	951	108.1	10.17
B7ZP42	Cask protein OS=Mus musculus OX=10090 GN=Cask PE=2 SV=1	1	1	1	1	920	104.4	6.43	1960297	1.61123e+06
Q8BNJ6	Neuropilin and tolloid-like protein 2 OS=Mus musculus OX=10090 GN=Neto2 PE=1 SV=1	1	1	1	1	525	59.3	6.77	1.05748e+06	1.19655e+06
G5E8R3	Pyruvate carboxylase OS=Mus musculus OX=10090 GN=Pcx PE=1 SV=1	1	1	1	1	1178	129.6	6.71	1.14821e+06	937989
E9Q0U7	Heat shock 105kDa/110kDa protein 1 OS=Mus musculus OX=10090 GN=Hsph1 PE=1 SV=1	1	1	1	1	817	91.6	5.59
Q3TIU7	NADH-ubiquinone oxidoreductase 75 kDa subunit, mitochondrial OS=Mus musculus OX=10090 GN=Ndufs1 PE=2 SV=1	1	1	1	1	726	79.6	5.72	1.13209e+06	1.97985e+06
B2RRE7	OTU domain-containing protein 4 OS=Mus musculus OX=10090 GN=Otud4 PE=1 SV=1	1	1	1	1	1107	123	6.76
A0A571BF18	Voltage-dependent R-type calcium channel subunit alpha (Fragment) OS=Mus musculus OX=10090 GN=Cacna1e PE=1 SV=1	1	1	2	1	585	65.1	8.12	7.18269e+06	9.06446e+06
Q8CH64	BIRC1F protein OS=Mus musculus OX=10090 GN=Naip6 PE=2 SV=1	1	1	2	1	1403	159.7	5.78	5248244	4.25534e+06
Z4YJL4	Tankyrase 1 binding protein 1 OS=Mus musculus OX=10090 GN=Tnks1bp1 PE=1 SV=1	1	1	1	1	1058	112.6	4.86	4764547
A1Z198	NACHT, LRR and PYD domains-containing protein 1b allele 2 OS=Mus musculus OX=10090 GN=Nlrp1b PE=1 SV=1	1	1	1	1	1177	134.1	6.24	3861333	4.00458e+06
A0A498WGK2	asparagine--tRNA ligase OS=Mus musculus OX=10090 GN=Nars1 PE=1 SV=1	1	1	1	1	558	64.2	5.86	2.03264e+06
Q80TT8	Cullin-9 OS=Mus musculus OX=10090 GN=Cul9 PE=1 SV=2	1	1	1	1	1865	209	5.63	2.90089e+06	4.73758e+06
Q3U7R4	ATP-dependent RNA helicase OS=Mus musculus OX=10090 GN=Ddx24 PE=2 SV=1	1	1	2	1	857	96.3	9.33	1.80467e+06	2.79336e+06
A0A087WPX3	Neurofascin OS=Mus musculus OX=10090 GN=Nfasc PE=1 SV=1	1	1	1	1	1347	150.3	6.68	815048	1.16971e+06
Q8C3P7	N6-adenosine-methyltransferase subunit METTL3 OS=Mus musculus OX=10090 GN=Mettl3 PE=1 SV=2	1	1	1	1	580	64.6	6.49	9843162	2.94107e+07
Q5GIG6	Serine/threonine-protein kinase TNNI3K OS=Mus musculus OX=10090 GN=Tnni3k PE=2 SV=4	1	1	1	1	834	92.5	6.65	4.11433e+06	4.82896e+06
E9PW83	Family with sequence similarity 184, member A OS=Mus musculus OX=10090 GN=Fam184a PE=1 SV=1	1	1	1	1	1143	132.9	5.96	300610592	3.11667e+08
Q4VA61	Cell adhesion molecule DSCAML1 OS=Mus musculus OX=10090 GN=Dscaml1 PE=1 SV=2	1	1	1	1	2053	224.1	8.16
A0A571BEJ4	Adhesion G protein-coupled receptor G6 OS=Mus musculus OX=10090 GN=Adgrg6 PE=1 SV=1	1	1	1	1	1220	135.6	6.86
Q8BPN8	DmX-like protein 2 OS=Mus musculus OX=10090 GN=Dmxl2 PE=1 SV=3	0	1	2	1	3032	338	6.42
P11531	Dystrophin OS=Mus musculus OX=10090 GN=Dmd PE=1 SV=3	0	1	1	1	3678	425.6	5.94
A2AIV2	Protein virilizer homolog OS=Mus musculus OX=10090 GN=Virma PE=1 SV=1	0	1	1	1	1811	201.3	4.96	7701321	8.52896e+06
E9Q0B5	Fc fragment of IgG binding protein OS=Mus musculus OX=10090 GN=Fcgbp PE=1 SV=1	0	1	2	1	2583	275	5.03	59205372	8.53493e+08
E9QNR5	Thrombospondin, type I, domain containing 7A OS=Mus musculus OX=10090 GN=Thsd7a PE=1 SV=2	0	1	1	1	1646	183.5	7.2		1.97701e+06
S4R2S0	Piezo-type mechanosensitive ion channel component OS=Mus musculus OX=10090 GN=Piezo2 PE=1 SV=2	0	1	2	1	2753	317.9	5.62	5.08193e+06	4.23308e+06
A0A2I3BPN8	Ral GTPase activating protein, alpha subunit 2 (catalytic) OS=Mus musculus OX=10090 GN=Ralgapa2 PE=1 SV=1	0	1	1	1	1957	218.9	6.39	5.31499e+06	3.3595e+06
A2ARZ3	Fibrous sheath-interacting protein 2 OS=Mus musculus OX=10090 GN=Fsip2 PE=1 SV=3	0	1	1	1	6995	784.4	6.51	1.1293e+06	1.13337e+06
